# Supplementary material for: PD-L1+ plasma cells suppress T lymphocyte responses in patients with sepsis and mouse sepsis models
Source: Nat Commun. 2025 Mar 28;16:3030. doi: 10.1038/s41467-025-57706-9 (PMC11953283; doi:10.1038/s41467-025-57706-9)
Supplement: Supplementary file 4 — Source data [file 41467_2025_57706_MOESM4_ESM.xlsx]

## Sheet: Fig1
Figure 1
Figure 1A													Figure 1B
% weight change Sham (1 line = 1 mouse)						% weight change CLP (1 line = 1 mouse)							Hours post CLP	Severity score SHAM (1 column = 1 mouse)
D0	100% J0	D1	D1 (%J0)	D2	D2 (%J0)	D0	100% J0	D1	D1 (%J0)	D2	D2 (%J0)		0	0	1	1	0	0	0	0	0	0	0	0	0	0	0	0	0	0	0	0	0	0	0	0	0	0	0	0	0	0	0	0	0	0	0	0	0
26.28	100	25.01	95.1674	24.45	93.0365	25.82	100	23.31	90.2789	22.64	87.684		1.5	0	1	1	0	0	0	0	0	0	0	0	0	0	0	0	0	0	0	0	0	0	0	0	0	0	0	0	0	0	0	0	0	0	0	0	0
24.02	100	22.4	93.2556	23.8	99.0841	28.17	100	25.85	91.7643	23.72	84.2031		2	0	1	1	0	0	0	0	0	0	0	0	0	0	0	0	0	0	0	0	0	0	0	0	0	0	0	0	0	0	0	0	0	0	0	0	0
25.21	100	24.5	97.1837	25	99.167	23.96	100	22.5	93.9065	21.85	91.1937		3.25	0	1	1	0	0	0	0	0	0	0	0	0	0	0	0	0	0	0	0	0	0	0	0	0	0	0	0	0	0	0	0	0	0	0	0	0
21.4	100	19.5	91.1215	19.2	89.7196	24.47	100	22.3	91.132	21.9	89.4973		4	0	1	1	0	0	0	0	0	0	0	0	0	0	0	0	0	0	0	0	0	0	0	0	0	0	0	0	0	0	0	0	0	0	0	0	0
23.7	100	22.3	94.0928	21.1	89.0295	26.6	100	24.8	93.2331	23.96	90.0752		5	0	1	1	0	0	0	0	0	0	0	0	0	0	0	0	0	0	0	0	0	0	0	0	0	0	0	0	0	0	0	0	0	0	0	0	0
26.3	100	25.4	96.5779	25.3	96.1977	22.8	100	21.5	94.2982	Death			5.25	0	1	1	0	0	0	0	0	0	0	0	0	0	0	0	0	0	0	0	0	0	0	0	0	0	0	0	0	0	0	0	0	0	0	0	0
24.6	100	23.8	96.748	23.7	96.3415	23.1	100	22.5	97.4026	19.6	84.8485		5.75	0	1	1	0	0	0	0	0	0	0	0	0	0	0	0	0	0	0	0	0	0	0	0	0	0	0	0	0	0	0	0	0	0	0	0	0
22.8	100	22.32	97.8947	22.19	97.3246	24.4	100	22.6	92.623	20.3	83.1967		7	0	0	0	0	0	0	0	0	0	0	0	0	0	0	0	0	0	0	0	0	0	0	0	0	0	0	0	0	0	0	0	0	0	0	0	0
23.5	100	23.4	99.5745	23.64	100.596	25.9	100	25.4	98.0695	23.9	92.278		8	0	0	0	0	0	0	0	0	0	0	0	0	0	0	0	0	0	0	0	0	0	0	0	0	0	0	0	0	0	0	0	0	0	0	0	0
23.34	100	23.17	99.2716	23.22	99.4859	26	100	25	96.1538	23.5	90.3846		9.5	0	0	0	0	0	0	0	0	0	0	0	0	0	0	0	0	0	0	0	0	0	0	0	0	0	0	0	0	0	0	0	0	0	0	0	0
25.92	100	23.49	90.625	24.01	92.6312	23.8	100	22.4	94.1176	21.2	89.0756		10.75		0	0	0	0	0	0	0	0	0	0	0	0	0	0	0	0	0	0	0	0	0	0	0	0	0	0	0	0	0	0	0	0	0	0	0
25.84	100	24.36	94.2724	24.78	95.8978	23.7	100	22.38	94.4304	21.59	91.097		12		0	0	0	0	0	0	0	0	0	0	0	0	0	0	0	0	0	0	0	0	0	0	0	0	0	0	0	0	0	0	0	0	0	0	0
25.33	100	23.75	93.7623	24.02	94.8283	24.1	100	23.42	97.1784	22.89	94.9793		21	0	1	0	1	1	0	0	0	0	0	1	1	1	0	1	1	0	0	0	1	0	0	0	0	1	0	0	0	0	1	1	0	0	1	0	1
25.51	100	24.31	95.296	24.12	94.5512	22.8	100	22.45	98.4649	21.19	92.9386		22.25		1	0	1	1	0	0	0	0	0	1	1	1	0	1	1	0	0	0	1	0	0	0	0	1	0	0	1	0	1	1	0	0	1	0	1
25.1	100	23.84	94.9801	23.79	94.7809	24.27	100	24.21	99.7528	22.96	94.6024		24		1	0	1	1	0	0	0	0	0	1	1	1	0	1	1	0	0	0	1	0	0	0	0	1	0	0	1	0	1	1	0	0	1	0	1
23.36	100	21.08	90.2397	21.12	90.411	26.68	100	26.19	98.1634	24.98	93.6282		25		1	0	1	1	0	0	0	0	0	1	1	1	0	1	1	0	0	0	1	0	0	0	0	1	0	0	1	0	1	1	0	0	1	0	1
25.92	100	24.79	95.6404	24.63	95.0231	24.81	100	24.68	99.476	22.89	92.2612		26		1	0	1	1	0	0	0	0	0	1	1	1	0	1	1	0	0	0	1	0	0	0	0	1	0	0	1	0	1	1	0	0	1	0	1
23.81	100	23.66	99.37	22.92	96.2621	25.83	100	23.27	90.089	22.98	88.9663		27.25		1	0	1	1	0	0	0	0	0	1	1	1	0	1	1	0	0	0	1	0	0	0	0	1	0	0	0	0	1	1	0	0	1	0	1
24.87	100	23.75	95.4966	23.28	93.6068	25.71	100	24.78	96.3827	23.45	91.2096		28		1	0	1	1	0	0	0	0	0	1	1	1	0	1	1	0	0	0	1	0	0	0	0	1	0	0	0	0	1	1	0	0	1	0	1
26.1	100	24.5	93.8697	24.91	95.4406	24.55	100	22.19	90.387	21.98	89.5316		29.5		1	0	1	1	0	0	0	0	0	1	1	1	0	1	1	0	0	0	1	0	0	0	0	1	0	0	0	0	1	1	0	0	1	0	1
23.67	100	23.67	100	23.87	100.845	25.84	100	22.86	88.4675	21.82	84.4427		30.25	0	1	0	1	1	0	0	0	0	0	1	1	1	0	1	1	0	0	0	1	0	0	0	0	1	0	0	0	0	1	1	0	0	1	0	1
24.9	100	24.9	100	23.84	95.743	25.81	100	24.56	95.1569	Death			31	0	1	0	1	1	0	0	0	0	0	1	1	1	0	1	1	0	0	0	1	0	0	0	0	1	0	0	0	0	1	1	0	0	1	0	1
25.61	100	24.93	97.3448	25.15	98.2038	25.83	100	24.76	95.8575	Death			32.25		1	0	1	1	0	0	0	0	0	1	1	1	0	1	1	0	0	0	1	0	0	0	0	1	0	0	0	0	1	1	0	0	1	0	1
27.33	100	26.59	97.2924	24.71	90.4135	24.58	100	23.09	93.9382	21.51	87.5102		33		1	0	1	1	0	0	0	0	0	1	1	1	0	1	1	0	0	0	1	0	0	0	0	1	0	0	0	0	1	1	0	0	1	0	1
26.47	100	24.35	91.9909	23.81	89.9509	24.43	100	21.77	89.1117	20.79	85.1003		34.25		1	0	1	1	0	0	0	0	0	1	1	1	0	1	1	0	0	0	1	0	0	0	0	2	0	0	0	0	1	1	0	0	1	0	1
26	100	24.9	95.7692	25.9	99.6154	23.84	100	21.96	92.1141	20.43	85.6963		35.5		1	0	1	1	0	0	0	0	0	1	1	1	0	1	1	0	0	0	1	0	0	0	0	2	0	0	0	0	1	1	0	0	1	0	1
24	100	23.2	96.6667	23.1	96.25	25.64	100	24.15	94.1888	22.65	88.3385		36		1	0	1	1	0	0	0	0	0	1	1	1	0	1	1	0	0	0	1	0	0	0	0	3	0	0	0	0	1	1	0	0	1	0	1
26.61	100	24.7	92.8222	23.5	88.3127	23.95	100	23.57	98.4134	Death			37		1	0	1	1	0	0	0	0	0	1	1	1	0	1	1	0	0	0	1	0	0	0	0	3	0	0	0	0	1	1	0	0	1	0	1
22.79	100	21.66	95.0417	22.02	96.6213	25.4	100	23.04	90.7087	21.83	85.9449		45		0	0	1	1	0	0	0	0	0	1	1	1	1	1	1	0	0	1	0	0	0	0	1	6	0	0	1	0	1	1	0	0	1	0	1
23.21	100	21.75	93.7096	21.62	93.1495	25.24	100	24.13	95.6022	22.65	89.7385
22.35	100	20.72	92.7069	20.54	91.9016	25.5	100	24.7	96.8627	Death
24.16	100	23.61	97.7235	23.32	96.5232	24.02	100	23.28	96.9192	22.09	91.965
26.37	100	25.5	96.7008	26.36	99.9621	25.57	100	25.19	98.5139	Death
26.5	100	24.68	93.1321	24.56	92.6792	25.1	100	23.92	95.2988	22.88	91.1554
27.6	100	26.73	96.8478	26.53	96.1232	24.62	100	23.81	96.71	23.31	94.6791
27.59	100	25.67	93.041	25.64	92.9322	25.29	100	23.36	92.3685	21.85	86.3978
26.95	100	25.84	95.8813	25.14	93.2839	25.47	100	23.57	92.5402	21.58	84.7271
26.27	100	23.91	91.0164	23.85	90.788	23.04	100	23.31	101.172	Death
25.8	100	24.84	96.2791	24.38	94.4961	25.76	100	23.34	90.6056	22.82	88.587
26.57	100	24.86	93.5642	25.24	94.9944	23.46	100	23	98.0392	21.65	92.2847
25.42	100	24.51	96.4201	24.48	96.3021	26.44	100	23.69	89.5991	23.05	87.1785
25.33	100	24.55	96.9206	24.08	95.0651	27	100	25.6	94.8148	25.3	93.7037
24.17	100	23.82	98.5519	23.98	99.2139	27	100	24.3	90	23.7	87.7778
24.08	100	22.98	95.4319	22.86	94.9336	26	100	24.5	94.2308	24.2	93.0769
24.75	100	24.4	98.5859	23.38	94.4646	26.44	100	23.83	90.1286	23.2	87.7458
25.18	100	25.8	102.462	24.74	98.2526	23.91	100	21.79	91.1334	21.28	89.0004
24.74	100	24.4	98.6257	23.33	94.3007	27.71	100	27.59	99.5669	24.9	89.8593
26.36	100	23.5	89.1502	24.09	91.3885	23.19	100	20.37	87.8396	20.73	89.392
23.47	100	21.9	93.3106	20.94	89.2203	24.99	100	22.7	90.8363	22.27	89.1156
22.93	100	21.83	95.2028	21.15	92.2372	24.6	100	22.08	89.7561	22.11	89.878
23.06	100	22.09	95.7936	21.44	92.9748	24.26	100	22.3	91.9209	21.88	90.1896
25.07	100	23.22	92.6207	21.71	86.5975	22.8	100	20.5	89.9123	19.98	87.6316
22.83	100	21.47	94.0429	21.35	93.5173	24.93	100	23.11	92.6996	22.1	88.6482
25.07	100	23.22	92.6207	21.71	86.5975	25.98	100	23.53	90.5697	22.84	87.9138
22.83	100	21.47	94.0429	21.35	93.5173	28.59	100	26.02	91.0108	24.58	85.9741
21.8	100	22.7	104.128	22.21	101.881	27.18	100	24.06	88.521	23.75	87.3804
22.4	100	20.83	92.9911	20.93	93.4375	24.09	100	21.35	88.626	21.56	89.4977
24.58	100	23.17	94.2636	22.53	91.6599	26.33	100	23.91	90.809	23.16	87.9605
25.14	100	22.24	88.4646	21.91	87.1519	24.89	100	24.55	98.634	23.61	94.8574
25.51	100	22.88	89.6903	23.31	91.3759	23.1	100	20.4	88.3117	20.34	88.0519
25.73	100	24.82	96.4633	25.05	97.3572	23.12	100	22.3	96.4533	20.5	88.6678
25.66	100	24.67	96.1419	24.59	95.8301	23.31	100	21.7	93.0931	20.72	88.8889
25.08	100	22.81	90.949	22.54	89.8724	25.37	100	23.1	91.0524	22.1	87.1108
25.2	100	24.29	96.3889	24.35	96.627	23.14	100	21	90.7519	19.46	84.0968
21.97	100	19.83	90.2594	20.11	91.5339	23.59	100	21.5	91.1403	20.13	85.3328
23.57	100	22.57	95.7573	22.27	94.4845	24.33	100	21.9	90.0123	20.3	83.4361
25.93	100	23.12	89.1631	23.47	90.5129	24.51	100	21.99	89.7185	21.7	88.5353
25.09	100	24.25	96.6521	23.99	95.6158	22.72	100	19.87	87.456	19.5	85.8275
22.98	100	22.07	96.04	21.08	91.7319	22.82	100	20.7	90.7099	19.92	87.2918
23.12	100	22.09	95.545	21.37	92.4308	25.33	100	22.76	89.8539	21.39	84.4453
20.49	100	18.7	91.264	18.98	92.6306	24.48	100	22.25	90.8905	21.16	86.4379
22.02	100	20.86	94.7321	21.02	95.4587	27.18	100	24.35	89.5879	23.7	87.1965
						25.33	100	22.76	89.8539	21.39	84.4453
						24.48	100	22.25	90.8905	21.16	86.4379
						27.18	100	24.35	89.5879	23.7	87.1965
						23.22	100	20.85	89.7933	20.74	89.3196
						23.84	100	22.41	94.0017	Death
						23.18	100	20.3	87.5755	20.09	86.6695
						25.47	100	23.67	92.9329	22.03	86.4939
						24.45	100	22.77	93.1288	20.19	82.5767
						27.98	100	25.32	90.4932	23.06	82.416
						25.09	100	22.41	89.3185	21.13	84.2168
						25.4	100	23.88	94.0157	Death
						25.99	100	25.65	98.6918	Death
						26.13	100	23.21	88.8251	23.28	89.093
						24.93	100	22.88	91.777	23.27	93.3414
						24.15	100	20.41	84.5135	20.89	86.501
						26.41	100	23.59	89.3222	22.84	86.4824
						27.86	100	23.61	84.7452	23.87	85.6784
						26.9	100	24.65	91.6357	22.88	85.0558
						26.8	100	24.32	90.7463	25.19	93.9925
						27.07	100	22.83	84.3369	24.85	91.799
						28.85	100	24.59	85.234	24.7	85.6153
						26.42	100	23.25	88.0015	22.74	86.0712
						28.38	100	24.42	86.0465	23.04	81.1839
						27.45	100	23.69	86.3024	23.43	85.3552
						24.22	100	23.1	95.3757	21.56	89.0173
						23.2	100	20.82	89.7414	19.57	84.3534
						26.4	100	23.41	88.6742	21.81	82.6136
						24.1	100	21.71	90.083	20.5	85.0622
						26.43	100	22.8	86.2656	22.35	84.563
						24.93	100	22.23	89.1697	21.57	86.5223
						25.25	100	22.98	91.0099	23.14	91.6436
						23.49	100	23.01	97.9566	Death
						22.28	100	19.47	87.3878	19.95	89.5422
						21.47	100	19.4	90.3586	18.52	86.2599
						23.45	100	20.86	88.9552	20.12	85.7996
						22.07	100	20.45	92.6597	19.07	86.4069
						21.96	100	19.9	90.6193	18.52	84.3352
Figure 1D						Figure 1E				Figure 1F
Abs Count CD4+			Abs Count CD8+			% Treg				% Apoptotic among CD4+		% Necrotic among CD4+			% Apoptotic among CD8+		% Necrotic among CD8+
Sham	CLP		Sham	CLP		Sham	CLP			Sham	CLP	Sham	CLP		Sham	CLP	Sham	CLP
12023760	2229120		12600000	1930000		8.36	18.43			8.68	10.9	4.26	7.98		6.97	9.42	2.13	2.43
15802380	3816960		11000000	3530000		5.42	13.97			8.04	7.64	5.82	7.32		7.15	5	2.29	3.47
15097020	8027190		9960000	6510000		9.55	17.37			7.14	10.67	3.54	8.1		5.95	8.81	1.78	4.46
6444810	20504800		7410000	16300000		10.18	15.45			9.67	10.33	4.91	8.28		8.11	7.35	1.92	3.8
18322500	8099980		7350000	7990000		12.22	12.73			6.94	12.24	4.2	9.39		4.86	8	1.83	3.76
2117920	4527550		3300000	4680000		9.83	21.08			10.21	9.18	8.56	5.59		9.14	6.51	2.3	1.97
10245900	16782700		9220000	10800000		7.74	11.56			6.77	9.53	4.67	9.22		5.26	5.83	0.9	1.62
2084300	11886410		2470000	10000000		7.21	15			6.48	8.2	3.73	8.11		4.87	5.81	0.88	1.96
17881600	8398400		11900000	3710000		9.03	18.54			10.28	11.8	7.03	9.03		7.75	9.46	1.38	2.75
15271680	1621300		10300000	983000		11.52	28.58				11.73		9.73			10.89		2.43
21600000	7372000		16200000	4740000		12.29	12.35
10760100	8445000		5401812	3900000		10.29	12.34
10817820	14553880		4737650	9080000		8.57	16.83
14587520	4489950		6476800	2360000		8.88	26.24
12985232	15817970		6383246	7540000		9.07	17.95
19075570	8906852		9104898	4000683		9.2	12.87
13198584	10368283		7072176	4847766		9.45	11.62
12653453	7717248		5667632	3517236		9.49	10.92
1358553	9659514		776777	4927226		9.84	13.1
20783280	11814660		13585860	5583735		10.86	10.16
23423940	11126799		13798460	7575129		8.17	12.33
10246640	13375440		4571900	5798520		8.55	12.31
17235680	12146160		9511040	7071520		9.45	9.73
	13124760			5916900			12.53
	9144320			5421920			14.06
Figure 1G										Figure 1H					Figure 1I
MFI CD69 on CD4+		MFI PD1 on CD4+			MFI CD69 on CD8+		MFI PD1 on CD8+			Prolif Sham		Prolif CLP			IFNg Sham		IFNg CLP
Sham	CLP	Sham	CLP		Sham	CLP	Sham	CLP		Non stim	aCD3/28 Beads	Non stim	aCD3/28 Beads		Non stim	aCD3/28 Beads	Non stim	aCD3/28 Beads
23.3	80.9	68.9	128		16	30.4	28.5	37.5		4.07	62.03	9.89	36.28		0.097	76.379	0	9.851
23.1	28.6	70.6	76.5		14.9	16.5	30	26.4		17.44	39.53	17.65	42.78		0.246	118.562	0	47.688
19.5	32.9	54.5	71.2		11.4	18.7	21.8	32.3		6.16	58.74	27.8	32.66		0.779	171.333	0	7.472
19.9	46.3	58.1	79.6		11.2	24.1	23.4	31.3		13.54	64.77	20.7	40.21		0.9195	200.909	0.097	43.824
18.4	44.5	52.3	82.5		11.1	21.7	21	31.4		3.63	62.23	13	28.25		0	160.982	0.8065	15.9175
20.9	64.1	59.6	112		14.4	32.7	23.6	35.1		3.04	66.14	10.16	38.28
20.3	43.8	52.7	82.3		13.3	23.5	20.1	24.5		4.84	53.03	6.98	29.3
19.6	53.8	53.6	106		12.1	24.4	17.6	28.5		5.92	64.69	8.17	37.39
20.6	85	54.5	134		13.2	37	19.4	37.6		7.89	60.58	11.55	40.1
	71.4		113			34.9		34.6		13.97	64.01	22.28	65.12
										9.56	65.6	14.62	58.28
										9.48	81.53	13.11	60.65
										6.09	83.82
										8.8	72.82
Figure 1J									Figure 1K
IFNg concentration in supernatant (pg/mL)									Nbr of CD4+IFNg+ Ly (cells/µl)							Nbr of CD8+IFNg+ Ly (cells/µl)
Sham				CLP					Sham			CLP				Sham			CLP
Non stim	OVA 2 µg/mL	OVA 5 µg/mL	OVA 20 µg/mL	Non stim	OVA 2 µg/mL	OVA 5 µg/mL	OVA 20 µg/mL		OVA 2 µg/mL	OVA 5 µg/mL	OVA 20 µg/mL	OVA 2 µg/mL	OVA 5 µg/mL	OVA 20 µg/mL		OVA 2 µg/mL	OVA 5 µg/mL	OVA 20 µg/mL	OVA 2 µg/mL	OVA 5 µg/mL	OVA 20 µg/mL
0	0	65.4995	283.497	0	566.766	743.438	831.677		915.574	835.593	969.571	172.714	219.072	267.768		99.8438	158.606	152.58	32.3077	48.3932	51.4057
0	175.569	466.935	916.954	0	0	15.281	113.981		525.508	560.423	525.832	84.561	114.373	119.71		76.5406	111.658	138.751	59.5178	67.8329	80.3972
0	90.6125	240.536	667.228	0	0	32.7165	112.01		348.532	466.103	645.836	264.003	305.931	343.483		54.1456	68.6306	97.2325	25.4668	24.7094	25.6241
0	187.922	341.327	488.851	0	15.8185	119.709	74.413		247.228	268.857	290.334	100.32	114.067	162.269		75.2887	88.2793	107.719	72.4752	115.108	107.246
4.645	653.637	740.848	852.625	0	209.642	255.557	274.623		625.856	624.652	661.746	278.365	286.857	320.553		44.1068	39.7841	86.4679	27.5272	47.8174	38.9147
0	51.812	284.518	414.203	0	312.683	387.952	854.979
0	336.349	391.712	380.626	0	193.892	150.126	195.119
29.4475	399.207	523.884	760.653	0	0	27.0025	88.602
0	327.839	538.906	723.722	0	0	0	5.5555
[truncated: 149 more columns]

## Sheet: Fig2
Figure 2
Figure 2A			Figure 2B			Figure 2C
B lymphocyte count			%B220+ Ly			%CD1HiCD5+ Ly
Sham	CLP		Sham	CLP		Sham	CLP
27700000	29400000		38.38	41.36		0.7	0.34
47000000	67400000		66.34	44.31		0.84	0.84
56200000	22400000		53.49	33.99		0.33	0.27
6870000	29800000		28.17	41.79		0.95	0.36
34400000	69200000		49.42	57.22		0.36	0.89
7990000	21600000		42.03	37.96			0.72
39700000	12900000		45.08	35.71
23300000	22800000		35.49	73.61
46600000	12500000		48.51	32.87
29700000	14600000		45.33	48.82
21900000	26400000		39.33	38.73
30400000	4410000		39.96	23.82
30500000	30300000		35.83	48.67
28400000	19300000		47.22	32.67
33900000	20800000		48.26	41.11
44400000	23800000		46.81	48.42
51700000	18500000		41.43	30.86
27000000	19700000		45.58	37.83
25100000	20000000		41.37	43.26
	22400000			33.08
	47700000			45.02
	57000000			50.15
	12900000			38.18
	12200000			33.45
Figure 2D							Figure 2E
MFI on B lymphocytes							MFI on B lymphocytes
CD40		CD86		MHC II			PD-1		PD-L1		TIM-3		LAG-3
Sham	CLP	Sham	CLP	Sham	CLP		Sham	CLP	Sham	CLP	Sham	CLP	Sham	CLP
0.37	0.41	0.55	0.57	17.46	14.27		0.34	0.4	0.65	0.69	0.27	0.27	0.36	0.4
0.33	0.4	0.5	0.71	16.3	10.96		0.4	0.37	0.67	0.66	0.32	0.27	0.39	0.43
0.26	0.31	0.85	0.52	13.66	5		0.44	0.52	0.61	0.73	0.3	0.35	0.36	0.45
0.27	0.33	0.85	0.74	14.15	10.47		0.8	0.49	0.34	0.76	0.35	0.36	0.35	0.45
0.25	0.25	0.73	0.84	14.21	13.99		0.44	0.43	0.34	0.6	0.28	0.32	0.45	0.49
0.26	0.26	0.76	0.69	16.37	10.6			0.5		0.42		0.3	0.41	0.49
	0.26		0.64		9.42			0.58		0.53		0.44	0.41	0.33
	0.25		0.57		10.48								0.29	0.32
	0.27		0.7		14.22								0.28	0.3
	0.27		0.49		7.07								0.28	0.28
Figure 2G					Figure 2H
% proliferating T cells					IFNg in supernatant (pg/mL)
Non stim	Stim aCD3/CD28	Stim + LyB sham	Stim + LyB CLP		Non stim	Stim aCD3/CD28	Stim + LyB sham	Stim + LyB CLP
9.21	83.64	77.51	78.47		0	114.68	81.23	61.09
20.9	89.9	80.83	82.04		0	101.81	83.28	83.28
20.58	53.91	84.98	53.88		0	61.35	34.05	87.66
25.19	64.45	86.77	56.31		0	192.212	240.092	90.12
13.51	89.91	53.41	59.27		0	249.002	183.251	88.31
40.38	94.02	55.14	59.83				388.937	95.32
2.65	71.43	57.9	60.99				409.309	220.206
5.95	74.54	61.31	61.63					229.546
		86.77	81.49					445.995
		88.75	81.73					212.739
		92.37	86.91					210.126
		92.52	88.16					229.546
		68.46	68.33
		68.67	69.09
		69.6	69.46
		70.89	69.91

## Sheet: Fig2F
Figure 2
Figure 2F	RNA expression in purified B cells
gene	clp1	clp2	clp3	clp4	clp5	clp6	sham1	sham2	sham3	sham4	sham5	sham6		log2_FC_Bsham_Bclp	pvalue_Bsham_Bclp
Abca1	1040	980	1283	1053	1180	808	908	988	1012	1007	987	1128		0.06	0.497
Abcb1a	44	25	33	27	35	18	56	50	40	40	39	26		-0.48	0.068
Abcf1	335	359	359	357	362	323	260	307	324	278	298	303		0.25	0.001
Abcg1	818	781	1120	993	968	651	774	861	1063	712	1004	1073		-0.05	0.787
Abl1	255	172	199	173	189	148	194	226	223	202	224	211		-0.19	0.179
Ada	39	29	64	44	69	57	9	47	65	28	43	34		0.58	0.235
Adora2a	29	28	14	18	10	10	20	22	23	23	45	31		-0.66	0.109
Aicda	34	17	30	55	41	66	5	16	55	16	52	81		0.52	0.837
Akt3	548	463	486	388	388	300	508	622	541	628	483	479		-0.36	0.031
Alas1	85	68	79	74	75	88	55	53	75	62	63	58		0.36	0.003
Alcam	153	164	120	102	118	95	162	137	138	130	133	178		-0.24	0.161
Amica1	139	111	122	117	107	101	112	108	121	117	168	144		-0.13	0.298
Angpt2	0	0	7	0	0	0	0	0	0	0	7	0		NA	1
Anp32b	2928	3338	4160	4115	4083	4014	2282	2508	2920	2415	2675	2518		0.56	0.001
Anxa1	107	97	85	70	91	59	74	86	86	80	99	93		-0.05	0.858
Apoe	4100	2017	2278	1695	1825	1593	2299	3010	2714	2064	2611	2447		-0.24	0.526
App	104	45	3	18	24	5	39	84	45	36	68	59		-1.58	0.241
Arg1	2	0	0	1	0	0	0	0	0	0	0	0		NA	0.203
Atf1	114	110	107	125	115	113	111	93	126	104	109	101		0.09	0.236
Atf2	405	351	376	327	330	294	305	409	343	391	359	380		-0.07	0.451
Atg10	109	106	107	83	79	76	71	138	85	140	103	104		-0.17	0.33
Atg12	288	287	238	249	259	241	228	295	288	269	283	306		-0.09	0.246
Atg16l1	455	526	545	370	420	403	606	686	514	783	513	527		-0.41	0.021
Atg5	131	98	101	116	93	112	105	98	150	92	122	83		0.02	0.989
Atg7	57	42	56	47	53	39	44	57	56	50	58	57		-0.14	0.251
Atm	437	432	547	434	415	386	327	474	381	407	409	461		0.11	0.332
Axl	494	120	2	36	12	0	202	377	294	196	284	169		Infneg	0.139
Batf	246	203	331	420	336	357	143	131	160	134	140	181		1.06	0.003
Bax	225	206	240	261	230	235	232	192	219	235	228	187		0.11	0.156
Bcl10	1269	1000	790	851	784	831	1310	1145	1434	1121	1216	1063		-0.41	0.013
Bcl2	389	359	343	342	333	319	342	391	386	450	351	430		-0.17	0.058
Bcl2l1	61	54	54	60	61	45	32	42	54	23	54	37		0.52	0.027
Bcl6	327	249	168	130	107	144	262	243	361	316	464	375		-0.92	0.011
Bid	522	589	714	707	696	755	480	489	547	477	525	440		0.42	0.004
Birc5	76	103	140	172	173	177	11	13	22	13	21	34		2.93	0.001
Blk	1404	1289	1109	1152	987	1065	1353	1279	1371	1543	1310	1203		-0.21	0.051
Blnk	3404	3336	3744	3770	3622	3942	3188	3156	3380	3488	3261	2720		0.19	0.013
Bmi1	201	208	207	201	189	155	198	202	236	170	197	186		-0.03	0.708
Bst1	18	11	7	0	10	4	11	10	10	6	18	0		NA	0.817
Bst2	531	406	544	469	535	504	379	468	547	441	512	498		0.07	0.476
Btk	1630	1575	1531	1462	1566	1415	1464	1426	1630	1620	1658	1493		-0.02	0.726
Btla	2479	2014	2035	1742	1774	1691	1431	1694	1294	2396	1913	2223		0.12	0.558
C1qa	626	253	4	96	35	7	295	535	441	254	369	269		-2.81	0.123
C1qb	1086	424	36	217	64	11	608	958	742	504	619	547		-2.47	0.092
C1qbp	1563	1694	2534	2516	2557	2595	1148	1105	1388	1213	1306	1234		0.84	0.003
C2	54	23	5	11	14	0	30	34	54	24	33	23		Infneg	0.136
C3	49	13	0	15	8	0	4	0	8	0	9	11		NA	0.296
C5ar1	0	0	0	1	1	0	0	0	0	0	0	4		NA	0.65
C6	179	68	0	17	1	0	58	98	63	51	85	86		Infneg	0.368
C8g	0	0	4	0	7	0	0	0	0	0	0	0		NA	0.194
Camp	0	0	0	0	1	0	0	0	0	0	0	2		NA	0.668
Card11	1536	1357	1132	1103	1083	990	1328	1621	1725	1649	1723	1457		-0.41	0.005
Casp1	536	446	452	354	418	358	445	432	409	444	568	474		-0.12	0.358
Casp3	255	237	279	274	247	291	182	180	243	194	213	199		0.39	0.001
Casp8	583	493	511	492	571	530	523	486	448	581	514	520		0.05	0.472
Ccl22	4	1	32	26	27	36	0	0	0	2	10	6		Infpos	0.03
Ccl24	22	1	0	0	0	0	0	0	0	0	0	0		NA	0.34
Ccl27a	0	5	4	0	3	0	6	0	0	1	0	3		NA	0.811
Ccl3	33	62	1	0	5	14	73	76	66	89	16	33		Infneg	0.026
Ccl4	0	4	0	0	3	0	2	0	3	1	0	4		NA	0.629
Ccl5	156	150	13	5	58	0	28	11	25	41	237	378		Infneg	0.439
Ccl6	14	12	0	6	1	0	10	9	11	8	33	35		Infneg	0.072
Ccl9	76	35	0	10	0	0	0	0	0	0	51	79		NA	0.938
Ccnd3	159	156	194	207	232	203	139	133	181	202	131	204		0.23	0.18
Ccr1	44	69	67	56	45	58	13	32	46	37	86	47		0.56	0.268
Ccr2	83	50	0	0	0	0	0	0	0	0	87	76		NA	0.83
Ccr3	233	37	0	14	0	0	92	155	151	66	157	95		Infneg	0.123
Ccr5	11	12	5	0	0	0	5	0	5	6	1	11		NA	1
Ccr6	1888	1635	1710	2042	2111	1843	1298	1371	1452	1392	1573	1354		0.41	0.001
Ccr7	3290	2604	1702	1397	1556	1856	5004	4750	6260	6646	2705	2149		-1.1	0.018
Ccr9	4	0	1	0	2	0	0	0	0	0	18	6		NA	0.39
Ccrl2	10	16	16	8	10	4	2	18	26	13	24	16		-0.42	0.185
Cd14	42	17	1	6	0	0	5	8	6	6	11	22		Infneg	0.859
Cd163	191	75	11	44	30	12	57	127	88	71	110	93		-1.26	0.342
Cd164	2220	2131	2044	1971	1912	1956	2186	2338	2690	2258	2276	1964		-0.16	0.055
Cd180	3649	3847	3445	3200	3205	3091	3525	3788	4090	4005	4325	3756		-0.2	0.012
Cd19	2645	2673	2569	2599	2603	2480	3009	2504	2710	3143	2760	2534		-0.09	0.145
Cd1d1	634	670	557	518	609	618	645	618	653	710	550	464		-0.01	0.896
Cd1d2	0	0	7	0	1	0	1	0	0	0	0	4		NA	0.714
Cd2	717	593	351	317	367	362	666	956	961	952	466	484		-0.73	0.034
Cd200	459	337	281	229	270	216	198	293	389	340	403	361		-0.16	0.519
Cd200r1	22	0	0	0	0	0	0	16	1	0	19	9		NA	0.465
Cd22	3232	2905	3220	3226	3365	2993	3136	2915	3220	3440	3358	3257		-0.03	0.546
Cd244	76	51	27	29	55	12	51	34	30	52	64	80		-0.46	0.424
Cd247	0	0	0	0	2	0	0	0	0	0	11	54		NA	0.287
Cd274	734	733	656	473	578	585	986	1021	859	1266	700	576		-0.49	0.041
Cd276	10	10	12	13	11	4	19	14	23	32	29	24		-1.27	0.002
Cd28	0	0	0	0	0	0	0	0	0	0	3	0		NA	0.363
Cd36	1305	1438	1269	1705	1207	1975	672	792	764	670	742	574		1.06	0.001
Cd37	10332	9294	7997	8040	8629	8761	11127	9860	12366	11032	10934	8554		-0.26	0.02
Cd38	2258	2316	2444	2342	2270	2180	1688	2021	2114	2469	2199	2001		0.15	0.094
Cd3d	10	17	0	0	51	0	0	0	1	0	49	138		NA	0.476
Cd3e	3	1	0	0	26	0	0	0	0	0	14	76		NA	0.474
Cd3eap	0	6	26	20	20	10	12	0	14	8	2	10		NA	0.233
Cd3g	18	26	5	0	46	0	7	0	0	24	43	156		NA	0.413
Cd4	0	0	0	0	4	0	0	0	0	0	4	18		NA	0.361
Cd40	696	520	449	524	379	468	797	621	768	705	852	669		-0.56	0.002
Cd40lg	0	0	0	0	0	0	0	0	0	0	0	12		NA	0.363
Cd44	0	2	0	0	0	0	0	3	7	0	0	5		NA	0.143
Cd47	2240	2031	2100	1976	2095	2048	1941	2101	2435	2398	2190	2163		-0.08	0.187
Cd48	1435	1238	1097	1049	1075	935	1162	1213	1282	1125	1249	1190		-0.09	0.418
Cd5	3	4	0	0	15	0	8	7	5	0	12	29		NA	0.207
Cd53	451	414	269	241	189	215	207	288	291	355	369	390		-0.14	0.711
Cd55	3547	2915	1917	1679	1510	1286	4049	3704	4144	3586	3848	2965		-0.88	0.006
Cd63	16	26	9	1	3	0	9	3	17	10	15	28		Infneg	0.428
Cd68	452	183	66	108	72	67	223	352	319	189	263	208		-1.08	0.177
Cd69	4896	4439	3169	2033	4183	4286	9727	8444	10103	11070	2469	2830		-0.78	0.069
Cd7	98	48	11	3	27	0	18	7	31	35	79	97		Infneg	0.54
Cd74	106922	91234	84602	86389	85166	82305	112842	107998	137623	113260	119655	105060		-0.38	0.002
Cd79a	53	85	58	42	54	50	110	104	131	82	90	82		-0.82	0.002
Cd79b	21625	18791	15555	15555	13695	14602	18112	18444	24107	17389	25837	20190		-0.32	0.057
Cd80	53	32	28	23	34	25	27	66	63	37	55	36		-0.52	0.095
Cd81	3560	2949	2692	2773	2721	2746	3089	3079	3885	3036	3357	2610		-0.12	0.25
Cd83	3552	2996	2775	3021	2936	3236	4392	3531	4596	6661	3003	2890		-0.38	0.116
Cd84	887	832	723	642	579	568	791	897	809	978	979	898		-0.36	0.018
Cd86	579	392	347	335	375	388	467	659	528	722	405	345		-0.35	0.128
Cd8a	0	0	0	0	10	0	0	0	0	0	7	22		NA	0.453
Cd9	409	442	450	394	292	481	365	281	367	327	372	273		0.31	0.036
Cd97	1902	1676	1012	995	984	979	1612	1750	1952	2303	1837	1448		-0.57	0.025
Cd99	225	180	170	193	200	195	223	156	210	227	235	184		-0.08	0.432
Cdh5	0	0	0	0	0	0	0	0	0	0	1	3		NA	0.235
Cdkn1a	20	11	7	10	35	5	23	25	21	23	7	18		-0.62	0.389
Ceacam1	252	224	202	234	235	190	207	214	261	203	283	237		-0.07	0.502
Cebpb	369	320	223	158	259	243	818	611	704	584	305	247		-0.98	0.026
Cfb	0	6	5	0	8	0	0	0	0	0	0	0		NA	0.084
Cfp	721	468	292	463	394	523	371	613	486	396	590	426		-0.04	0.962
Chil3	179	137	17	36	63	0	0	0	0	0	83	112		NA	0.298
Chuk	869	936	874	837	929	792	953	939	850	1100	922	885		-0.11	0.136
Ciita	1072	915	859	781	772	683	898	1060	1060	1113	1113	1103		-0.33	0.011
Cklf	73	92	67	58	56	48	80	56	100	99	94	74		-0.36	0.085
Clec4a2	42	16	0	7	5	0	17	23	26	17	33	18		Infneg	0.176
Clec4n	393	170	6	57	19	0	156	225	249	133	157	104		Infneg	0.378
Clec7a	27	5	0	0	0	0	4	0	9	3	12	14		NA	0.746
Clu	0	0	3	3	1	0	0	0	0	0	0	0		NA	0.11
Cmah	2500	2242	1867	1568	1639	1382	2196	2541	2222	2881	2140	2327		-0.38	0.036
Cmklr1	20	0	0	0	0	0	0	26	17	13	14	17		NA	0.042
Cmpk2	242	178	292	148	185	121	206	238	324	210	332	306		-0.5	0.057
Cr2	1681	1530	1634	1579	1363	1423	1744	1727	1886	1985	1804	1489		-0.21	0.021
Creb1	444	318	342	351	284	301	294	327	364	411	359	372		-0.07	0.621
Crebbp	1579	1574	1528	1268	1269	1173	1315	1835	1871	1775	1691	1598		-0.27	0.03
Csf1	31	28	43	17	23	19	21	41	47	21	50	50		-0.49	0.128
Csf1r	961	328	15	135	42	6	329	674	479	349	491	389		-2.57	0.247
Csf2rb	165	169	220	191	254	268	95	94	123	140	116	112		0.89	0.002
Csf3r	6	0	0	0	1	0	0	0	0	0	2	0		NA	0.451
Ctla4	0	11	27	3	33	46	13	0	0	17	3	15		NA	0.184
Ctsh	2770	2242	2123	2164	2080	1975	2552	2311	2626	2424	2800	2235		-0.17	0.096
Ctsl	23	20	3	2	8	0	28	22	21	13	20	26		Infneg	0.028
Ctss	6304	4829	4354	4455	4167	4282	6248	5965	7416	5626	6893	5515		-0.41	0.006
Ctsw	24	5	0	0	19	0	0	0	0	2	27	54		NA	0.582
Cx3cr1	20	3	0	10	10	0	6	7	6	13	32	29		Infneg	0.187
Cxcl10	0	0	6	0	8	0	0	0	0	0	1	0		NA	0.209
Cxcl16	0	0	0	0	0	0	2	6	0	0	11	7		NA	0.061
Cxcl9	0	0	0	0	0	0	0	0	0	6	3	8		NA	0.103
Cxcr3	30	28	76	131	95	127	9	12	10	2	18	52		2.6	0.016
Cxcr4	5467	3772	3149	3410	3943	3758	5725	4710	7496	7980	3068	3462		-0.4	0.143
Cxcr5	2343	1669	1443	1538	1301	1344	1225	1491	2026	1765	2239	1984		-0.16	0.426
Cybb	2841	2622	3246	2993	2849	2881	2438	2804	2981	2537	2741	2533		0.12	0.078
Cyfip2	2801	2642	2470	2287	2142	2025	2618	3004	3365	2854	3008	2814		-0.3	0.006
Ddx58	936	754	888	656	664	589	787	996	1022	981	1029	950		-0.38	0.012
Ddx60	33	26	64	25	28	28	25	38	25	51	33	43		-0.11	0.81
Dock9	107	106	128	96	84	87	114	146	129	145	135	120		-0.38	0.006
Dpp4	727	691	736	596	597	592	682	715	705	720	744	767		-0.14	0.071
Dusp4	327	318	239	201	305	268	581	506	572	579	377	354		-0.83	0.002
Dusp6	1291	1214	943	877	1002	993	1813	1542	2252	1463	1660	1294		-0.66	0.004
Ebi3	137	126	140	138	97	167	166	149	178	128	213	142		-0.28	0.098
Ecsit	75	83	87	87	74	93	57	51	81	63	77	51		0.41	0.012
Edc3	172	127	127	147	116	134	123	133	146	154	181	114		-0.04	0.722
Eef1g	6251	6043	7778	8060	7890	7484	5209	4899	6254	5041	5857	5062		0.43	0.002
Egr1	711	532	158	204	242	355	886	828	1563	1116	522	388		-1.33	0.03
Egr2	10	0	2	1	14	7	12	10	10	26	6	12		Infneg	0.084
Egr3	662	606	415	369	341	419	636	619	795	973	647	634		-0.64	0.01
Eif2b4	223	218	269	242	292	237	164	190	188	193	208	202		0.37	0.003
Elk1	0	3	4	13	10	1	1	0	0	2	2	7		NA	0.222
Emr1	644	260	20	66	34	1	228	450	369	250	341	320		-2.84	0.197
Eng	0	0	0	0	0	0	0	0	0	2	4	0		NA	0.203
Entpd1	167	120	137	97	91	89	115	123	119	135	149	116		-0.14	0.519
Eomes	0	0	0	0	0	0	0	0	0	0	4	22		NA	0.282
Ep300	957	932	999	857	758	694	850	1131	1107	974	1025	1044		-0.24	0.036
Epcam	37	49	61	35	46	45	40	25	51	48	50	48		0.07	0.749
Ets1	9587	8073	6484	5946	6126	5784	8656	9402	10397	10170	10007	8503		-0.47	0.008
Ewsr1	1501	1650	1888	1741	1810	1597	1503	1747	1623	1700	1464	1391		0.11	0.153
F13a1	51	12	0	0	0	0	0	0	0	0	21	21		NA	0.721
F2rl1	0	0	2	0	7	0	0	0	0	0	1	8		NA	1
Fadd	41	37	37	41	38	22	23	26	41	39	52	44		-0.03	0.786
Fas	38	23	14	15	23	17	28	7	30	13	33	48		-0.13	0.51
Fcer1g	233	114	3	29	24	0	102	163	160	90	139	141		Infneg	0.146
Fcer2a	1213	804	463	458	370	402	1271	1069	1448	1223	1291	977		-1.1	0.005
Fcgr1	75	12	0	11	3	0	30	53	28	18	52	21		Infneg	0.245
Fcgr2b	2607	2722	3407	3333	4030	3584	2399	2233	2670	2535	2398	2167		0.44	0.008
Fcgr3	80	41	0	8	0	0	28	60	55	12	35	43		Infneg	0.289
Fcgr4	189	56	14	41	36	11	78	124	90	71	96	89		-1.3	0.281
Flt3	44	45	63	88	135	93	44	23	37	52	27	39		1.01	0.033
Flt3l	86	84	104	95	112	87	114	89	133	116	105	99		-0.2	0.09
Fn1	102	28	0	1	3	0	0	0	0	0	36	63		NA	0.776
Fos	6487	5204	3394	2618	3921	3863	8239	7725	12427	10461	4233	4466		-0.85	0.039
Fpr2	13	0	0	8	12	0	1	12	0	0	18	11		NA	0.719
Fyn	445	413	278	299	334	320	409	398	452	430	414	409		-0.29	0.047
G6pdx	399	268	314	339	316	318	289	289	367	257	359	268		0.1	0.44
Gbp5	360	288	324	290	270	263	244	307	339	303	324	340		-0.05	0.631
Gfi1	3	1	0	0	3	1	18	2	15	17	5	11		Infneg	0.013
Gpi1	2840	3029	3271	3502	3658	3322	2399	2640	3225	2639	2868	2491		0.27	0.009
Gpr183	1266	1073	689	582	695	752	1392	1395	1601	2039	867	885		-0.68	0.039
Gtf3c1	260	271	220	270	233	248	211	223	241	228	275	228		0.1	0.225
Gusb	294	337	431	405	441	394	214	229	220	255	270	240		0.68	0.001
Gzma	79	118	10	2	91	0	0	0	0	9	121	264		NA	0.758
Gzmm	0	0	0	0	7	0	0	2	6	1	10	1		NA	0.299
H2-Aa	71615	58190	53842	50514	54409	48603	83821	75513	94361	79217	83501	65685		-0.52	0.001
H2-Ab1	32979	26557	24653	24305	25350	24172	36178	32827	40289	36846	37992	30255		-0.44	0.001
H2-D1	10828	8874	8760	9034	10090	9148	10044	9213	11692	10260	11559	9162		-0.12	0.156
H2-Dma	3339	2652	2725	2490	2718	2592	3714	3312	4491	3431	3764	3009		-0.39	0.007
H2-DMb1	693	674	635	589	659	537	1091	820	751	1049	675	631		-0.38	0.048
H2-DMb2	13223	10998	10760	9989	10902	10048	14726	14223	16376	15839	14299	11811		-0.4	0.002
H2-Eb1	12585	9276	9069	10032	10060	11076	13017	10666	15945	12364	13896	10495		-0.29	0.042
H2-K1	4210	3299	3769	3971	4430	4407	3743	3210	4385	3733	4421	3433		0.07	0.487
H2-M3	690	569	613	585	677	587	639	610	692	620	626	527		0	0.97
H2-Ob	2838	2703	2178	2067	2184	1952	3270	2969	2866	3407	2900	2528		-0.37	0.007
H2-Q10	5	0	0	0	0	0	0	0	0	0	0	0		NA	0.363
H2-T23	4841	3950	4579	4103	4237	3972	4672	4486	5627	4710	5232	4587		-0.19	0.028
Havcr2	10	0	3	3	0	1	6	0	11	8	17	14		NA	0.055
Hck	525	493	325	365	358	472	603	508	638	593	611	445		-0.43	0.011
Hcst	107	108	115	75	118	114	163	114	122	116	132	98		-0.22	0.138
Herc6	184	178	226	194	202	143	184	197	209	259	206	157		-0.1	0.445
Hif1a	1601	1530	1497	1302	1360	1345	1553	1675	1854	1712	1663	1532		-0.21	0.008
Hmgb1	1196	1141	1247	1406	1188	1260	866	1069	1223	1136	1102	1063		0.21	0.025
Hprt	2082	1956	2193	2140	2165	2195	1697	1634	1914	1600	1926	1599		0.3	0.001
Hsd11b1	139	125	96	57	96	54	123	65	160	100	133	149		-0.39	0.204
Icam1	394	315	371	402	374	339	351	346	453	310	335	370		0.03	0.841
Icam2	1191	978	860	828	727	741	934	882	1154	981	1236	1079		-0.25	0.115
Icam4	0	0	1	0	1	0	0	0	0	0	14	0		NA	0.432
Icos	5	0	0	0	4	0	0	0	0	0	3	18		NA	0.542
Icosl	1927	1706	1620	1332	1336	1123	2284	1912	2057	2247	2429	2251		-0.56	0.001
Ifi27	595	523	600	525	635	656	493	616	630	542	600	498		0.07	0.457
Ifi35	661	498	646	497	667	587	572	577	720	694	752	628		-0.15	0.18
Ifi44	0	0	4	4	7	0	0	0	2	0	5	5		NA	0.756
Ifih1	50	24	73	70	64	32	32	43	47	52	54	59		0.04	0.653
Ifit1	10	0	34	1	22	2	7	6	29	11	19	46		Infneg	0.358
Ifit2	118	81	214	85	127	75	79	146	138	142	129	172		-0.27	0.495
Ifit3	123	87	296	73	130	74	87	173	199	163	175	273		-0.57	0.288
Ifitm1	9	32	17	19	47	0	0	0	0	0	11	18		NA	0.073
Ifitm2	129	113	18	57	46	13	46	56	52	30	65	95		-0.25	0.813
Ifnar1	822	746	645	659	574	614	722	711	737	877	938	800		-0.24	0.046
Ifnar2	493	390	362	354	375	315	395	389	426	389	477	380		-0.11	0.361
Ifngr1	1251	952	766	689	772	668	992	1076	1125	1078	1207	1032		-0.39	0.047
Igf1r	8	5	17	0	1	0	0	0	0	1	0	16		NA	0.55
Igf2r	81	61	79	92	68	67	51	51	56	45	87	91		0.28	0.271
Ikbkb	1504	1459	1288	1168	1208	1081	1611	1408	1429	1965	1503	1401		-0.27	0.039
Ikbke	18	23	56	40	62	39	21	41	28	34	43	37		0.13	0.494
Ikbkg	119	113	102	123	115	119	131	127	111	116	113	110		-0.03	0.56
Ikzf1	1224	1257	1217	1090	991	1075	780	1198	1196	1290	1148	1057		0.05	0.726
Ikzf2	0	0	0	0	0	0	0	0	0	0	0	9		NA	0.363
Il10	0	3	20	17	32	22	5	14	3	11	0	0		NA	0.105
Il10ra	1139	733	606	823	695	620	633	763	879	751	964	855		-0.09	0.694
Il12a	204	204	188	103	151	132	272	235	321	216	258	207		-0.65	0.005
Il13ra1	35	9	0	2	3	0	4	11	9	6	33	22		Infneg	0.423
Il15	0	0	0	0	0	0	0	0	0	0	6	0		NA	0.363
Il15ra	0	0	6	0	6	0	3	0	0	1	1	4		NA	0.736
Il16	2027	1639	1563	1583	1448	1539	1402	1587	1984	1544	2293	1912		-0.12	0.362
Il17ra	1349	1231	1134	1014	1015	954	1099	1228	1307	1289	1398	1288		-0.19	0.071
Il18	245	130	49	76	56	36	137	197	189	146	155	100		-0.93	0.162
Il18r1	0	0	0	0	4	0	0	0	0	0	10	30		NA	0.281
Il18rap	0	1	4	0	2	0	0	0	0	0	7	11		NA	0.41
Il1b	0	3	0	2	2	0	0	3	2	0	2	1		NA	0.825
Il1r2	0	0	0	0	9	0	3	3	2	2	0	0		NA	0.92
Il1rap	87	76	88	74	82	70	79	69	80	93	89	56		0.05	0.778
Il1rl1	11	13	18	0	7	9	11	10	15	10	21	9		Infneg	0.358
Il21r	951	769	705	705	705	794	849	836	1009	1039	1108	971		-0.33	0.007
Il2ra	36	38	28	30	50	22	11	17	28	13	26	39		0.7	0.076
Il2rb	124	104	45	34	136	27	18	32	26	33	155	230		0.34	0.925
Il2rg	1028	825	701	791	782	865	985	931	1174	986	1112	1010		-0.32	0.007
Il3ra	23	17	23	7	40	34	25	17	18	16	24	15		0.16	0.38
Il4ra	971	679	597	562	567	598	823	729	1015	886	954	870		-0.43	0.02
Il5ra	143	111	90	66	63	56	115	134	128	110	150	124		-0.6	0.037
Il6ra	281	174	131	124	150	108	168	243	217	194	218	205		-0.43	0.142
Il6st	40	52	51	34	23	35	8	51	45	47	23	55		0.24	0.912
Il7r	10	22	5	0	69	5	0	0	2	12	27	87		NA	0.874
Ilf3	491	495	562	479	539	525	464	531	506	619	483	505		0	0.915
Inpp5d	564	471	517	477	550	606	471	483	579	617	630	568		-0.07	0.453
Irak1	322	304	352	347	366	305	350	338	302	385	291	286		0.04	0.711
Irak2	1054	872	773	727	711	710	976	1093	1099	1160	1079	1009		-0.42	0.003
Irak3	371	339	388	309	360	270	283	373	353	405	333	296		0	0.97
Irak4	330	270	279	243	289	242	251	257	302	292	298	289		-0.04	0.718
Irf1	1174	1003	909	730	800	674	960	1008	1028	1167	1452	1389		-0.41	0.032
Irf2	1835	1597	1439	1299	1130	1152	1695	1823	2081	2007	2012	1766		-0.45	0.005
Irf3	692	581	593	587	590	609	593	467	549	652	750	613		0.02	0.916
Irf4	991	1017	915	794	870	901	1371	1279	1371	1999	883	876		-0.45	0.073
Irf5	1597	1493	1195	1276	1165	1202	1556	1631	2015	1569	1755	1499		-0.34	0.008
Irf7	160	90	266	93	208	129	139	200	209	221	171	216		-0.39	0.296
Irf8	2755	2516	2416	2358	2438	2626	2454	2522	2940	2877	2690	2627		-0.09	0.126
Irgm2	56	40	63	47	38	29	28	45	50	48	71	93		-0.24	0.359
Isg15	69	44	135	105	97	84	28	61	68	40	61	86		0.64	0.069
Isg20	256	230	357	238	338	239	239	290	302	259	313	293		-0.05	0.811
Itch	1662	1617	1458	1236	1293	1157	1403	1652	1710	1846	1650	1543		-0.23	0.055
Itga1	0	0	0	0	0	0	0	0	0	0	0	1		NA	0.363
Itga2b	0	9	16	6	0	5	0	4	0	9	10	7		NA	0.75
Itga4	1606	1460	1295	1058	1139	1015	1169	1543	1296	1813	1499	1380		-0.21	0.187
Itga6	150	127	137	111	112	93	141	139	181	118	173	144		-0.3	0.055
Itgal	1242	1094	1204	1254	1178	1224	1092	1105	1219	1244	1320	1146		0.02	0.794
Itgam	10	16	2	7	13	0	0	0	0	0	12	19		NA	0.52
Itgax	9	0	4	0	10	0	0	0	0	2	5	13		NA	0.863
Itgb1	603	620	686	705	621	627	437	478	524	425	509	509		0.42	0
Itgb2	870	689	565	649	623	592	635	641	737	650	763	726		-0.07	0.602
Itgb3	48	37	21	25	35	11	60	34	46	48	55	56		-0.88	0.013
Itgb4	7	0	8	13	4	3	0	0	17	1	21	2		NA	0.823
Jak1	3398	3217	3146	2703	2928	2533	3284	3454	3852	3534	3482	3203		-0.22	0.016
Jak2	1049	1099	914	750	858	762	1083	1385	1147	1652	1012	1069		-0.43	0.025
Jak3	304	231	387	432	515	392	276	253	217	272	251	295		0.49	0.034
Jun	2212	1970	1642	1405	1874	1976	3788	3586	5081	4081	2027	1867		-0.81	0.027
Kit	46	19	28	25	27	20	41	66	53	59	61	52		-1.06	0
Klra17	0	0	0	0	0	0	0	0	0	0	0	3		NA	0.363
Klra2	11	3	0	0	0	0	0	7	0	11	19	12		NA	0.136
Klra7	8	13	0	0	1	0	0	0	0	0	14	23		NA	0.606
Klrb1c	10	13	0	0	7	0	0	0	0	8	19	34		NA	0.429
Klrc1	47	21	0	0	6	0	14	0	3	15	40	59		NA	0.453
Klrc2	22	21	4	0	5	0	0	0	1	0	23	42		NA	0.787
Klrd1	91	73	16	2	39	0	14	13	11	27	80	157		Infneg	0.647
Klrk1	49	28	0	0	8	0	11	8	11	13	56	98		Infneg	0.308
Lag3	12	1	0	0	2	0	0	0	1	0	0	3		NA	0.395
Lamp1	1454	1143	993	1104	1004	986	1284	1265	1527	1232	1320	1074		-0.21	0.104
Lamp2	994	847	659	772	638	632	765	786	924	784	905	771		-0.14	0.351
Lamp3	41	28	28	22	24	22	40	54	61	40	61	49		-0.9	0.001
Lck	183	181	185	215	241	207	175	176	242	210	247	297		-0.13	0.329
Lcn2	5	64	38	137	170	8	0	0	0	0	5	18		Infpos	0.064
Lcp1	9290	8416	7400	8038	7648	7743	8350	8088	11037	8669	9620	8023		-0.14	0.152
Lgals3	437	237	81	124	112	36	209	275	250	194	333	293		-1	0.214
Lilra5	3	0	0	0	0	0	2	0	0	0	3	0		NA	0.661
Litaf	104	93	59	59	60	58	115	139	121	181	88	63		-0.68	0.043
Lrp1	307	74	3	36	7	0	90	225	129	94	162	115		Infneg	0.262
Lta	300	280	188	178	167	199	331	316	367	344	391	292		-0.67	0.002
Ltb	5644	4794	3239	3394	3008	3258	5739	5365	7587	4729	7216	5924		-0.67	0.006
Ltbr	16	5	0	0	1	0	1	0	0	0	10	0		NA	0.566
Ltk	0	0	4	3	14	0	0	0	0	1	0	3		NA	0.263
Ly86	4440	3664	4104	4030	3896	4189	3939	3851	5020	4233	4632	3911		-0.07	0.368
Ly9	1164	985	1011	1084	1122	1019	1043	1020	1259	1034	1310	1029		-0.06	0.423
Ly96	232	181	146	115	134	114	143	165	204	133	206	146		-0.14	0.595
Lyn	3611	3191	3001	2897	2811	2793	2797	3147	3492	3347	3514	3237		-0.1	0.248
Lyz2	1038	424	14	90	82	5	14	42	21	25	580	628		0.17	0.787
Maf	39	18	8	3	8	0	10	13	25	14	14	26		Infneg	0.523
Map2k1	1277	1143	1155	1008	978	1035	1462	1447	1652	1453	1408	1109		-0.37	0.005
Map2k2	538	473	527	548	586	498	523	505	666	529	575	476		-0.04	0.601
Map2k4	444	379	369	370	351	329	375	407	408	411	423	341		-0.08	0.334
Map3k1	1836	1665	1409	1373	1423	1280	1546	1686	1934	1907	1919	1736		-0.26	0.023
Map3k5	626	644	771	587	548	525	611	732	678	678	645	690		-0.13	0.204
Map3k7	401	338	377	341	319	301	365	384	329	397	341	309		-0.03	0.704
Map4k2	610	545	505	523	593	545	722	551	660	815	629	508		-0.21	0.099
Mapk1	1706	1549	1648	1631	1588	1527	1275	1401	1599	1547	1704	1466		0.11	0.151
Mapk11	221	219	171	203	187	147	318	195	213	275	256	241		-0.38	0.025
Mapk14	1250	1019	990	858	892	838	1026	1158	1233	1107	1159	1047		-0.21	0.072
Mapk3	288	236	196	212	186	194	258	222	322	240	327	251		-0.31	0.057
Mapk8	193	185	171	174	169	140	209	229	225	224	184	183		-0.28	0.009
Mapkapk2	412	330	338	333	302	356	451	341	482	407	464	375		-0.28	0.023
Marco	105	61	76	118	127	16	14	40	30	7	7	44		1.94	0.015
Mavs	295	246	275	312	234	300	134	208	271	215	269	239		0.34	0.055
Mcam	9	3	4	13	9	0	6	9	8	14	28	18		Infneg	0.089
Mef2c	3449	3146	2682	2424	2262	2202	2990	3480	3664	3667	3193	3004		-0.32	0.029
Mefv	0	0	0	0	0	0	0	0	0	0	0	1		NA	0.363
Mertk	87	19	0	6	0	0	18	60	39	12	47	22		Infneg	0.396
Mfge8	10	11	5	1	12	0	0	0	8	0	16	3		NA	0.569
Mif	1372	1424	2223	2205	2189	2608	1063	966	1326	1143	1125	1140		0.8	0.007
Mmp9	0	0	0	0	0	0	0	0	0	0	4	0		NA	0.363
Mpo	107	50	0	0	0	0	0	16	0	0	24	11		NA	0.381
Mr1	28	46	34	40	47	21	41	34	29	33	47	36		-0.06	0.896
Ms4a1	16394	14771	13078	14326	12480	13153	14291	13514	18357	13900	18207	13759		-0.12	0.27
Ms4a2	0	1	0	0	0	0	0	0	0	0	0	0		NA	0.363
Msr1	1	0	0	0	4	0	1	0	0	0	9	4		NA	0.384
Mx2	35	17	76	29	48	30	37	47	51	70	29	50		-0.38	0.444
Myc	3629	3651	4270	3276	4909	5025	6186	7183	6265	7601	2561	2368		-0.25	0.258
Myd88	221	241	262	233	255	257	161	206	205	194	211	242		0.28	0.01
Ncf4	1882	1810	1413	1443	1631	1565	1809	1591	1937	2092	2099	1634		-0.2	0.076
Ncr1	45	27	0	0	9	0	0	0	0	3	58	90		NA	0.531
Nfatc1	710	624	557	606	553	585	601	675	802	691	694	669		-0.18	0.042
Nfatc2	131	123	157	129	122	107	142	178	156	148	137	145		-0.24	0.03
Nfatc3	1019	998	979	986	850	797	888	1156	1218	1118	1094	958		-0.19	0.063
Nfkb1	1660	1493	1371	1383	1251	1329	1430	1537	1739	1621	1759	1464		-0.17	0.055
Nfkb2	1647	1361	1036	1046	961	1062	1803	1776	1983	1754	1893	1568		-0.62	0.001
Nfkbia	712	453	475	462	486	527	663	685	789	587	684	608		-0.38	0.014
Nlrc5	250	273	419	294	364	332	304	345	202	394	270	311		0.09	0.643
Nlrp3	0	0	0	0	0	0	0	0	3	0	1	1		NA	0.141
Nod1	194	146	134	109	104	106	169	186	196	140	198	165		-0.44	0.031
Nod2	0	0	3	0	10	0	0	0	1	0	0	0		NA	0.279
Notch1	130	137	210	145	171	116	120	167	163	160	167	179		-0.09	0.641
Nrp1	40	10	0	0	0	0	6	24	10	0	33	26		NA	0.356
Nt5e	0	1	0	0	7	0	0	0	18	2	7	27		NA	0.156
Nubp1	307	295	394	324	386	358	369	264	345	402	339	293		0.04	0.751
Nup107	465	521	588	561	592	531	400	535	436	519	455	487		0.2	0.033
Oas2	57	28	160	63	94	92	33	88	44	108	55	84		0.19	0.55
Oas3	0	0	22	0	14	0	0	0	3	3	9	11		NA	0.714
Oasl1	113	113	184	96	131	113	90	117	175	137	130	162		-0.11	0.58
Oaz1	4579	4114	3957	4171	4065	4357	4281	3747	5219	3989	4931	3954		-0.04	0.59
Osm	38	42	31	24	39	19	5	20	30	20	56	46		0.42	0.763
Pax5	2988	2748	2241	2320	2124	2011	2383	2977	3130	2989	2782	2877		-0.26	0.041
Pdcd1	0	0	12	2	2	0	0	0	0	0	0	2		NA	0.28
Pdcd1lg2	198	124	142	128	124	98	143	167	118	182	169	132		-0.18	0.367
Pdgfc	10	2	0	0	0	0	3	2	6	0	4	2		NA	0.662
Pecam1	1520	1301	1087	997	1114	953	1414	1509	1645	1660	1645	1423		-0.43	0.005
Pik3cd	1198	1140	1183	1016	1114	914	1183	1121	1170	1212	1238	1220		-0.13	0.087
Pik3cg	589	491	461	436	615	445	501	532	652	575	606	574		-0.19	0.113
Pin1	103	94	99	68	56	62	67	110	105	110	86	104		-0.29	0.16
Pla2g6	41	36	61	55	74	44	55	48	60	49	61	47		-0.08	0.82
Plau	0	11	12	3	10	0	0	3	7	6	10	0		NA	0.57
Plaur	1510	1464	1602	1222	1523	1439	3081	2615	2445	3766	1237	1102		-0.57	0.084
Pml	2673	2297	2596	2230	2189	2048	2029	2416	2819	2573	2890	2914		-0.15	0.154
Pnma1	21	11	12	1	1	0	12	8	11	13	25	15		Infneg	0.165
Polr1b	117	101	175	123	162	161	70	62	68	108	56	85		0.91	0.002
Polr2a	2539	2267	2213	2106	2150	1934	2144	2419	2983	2574	2716	2469		-0.21	0.036
Pou2af1	429	346	361	373	335	387	341	348	414	335	399	358		0.02	0.761
Pou2f2	1654	1522	1584	1620	1569	1370	1347	1518	1507	1706	1755	1798		-0.04	0.546
Pparg	30	0	0	0	0	0	0	11	9	0	0	3		NA	0.835
Ppbp	0	84	32	52	11	0	0	0	0	0	4	22		NA	0.123
Ppia	10586	10019	11183	11560	11613	12185	8719	8040	11265	8643	10052	8722		0.28	0.009
Prdm1	6	11	38	18	41	27	17	12	17	15	12	12		0.46	0.173
Prf1	19	19	18	9	19	6	18	10	18	20	47	47		-0.74	0.145
Prg2	109	17	0	0	7	0	0	0	0	0	10	0		NA	0.297
Prkcd	1668	1546	1387	1273	1216	1314	1682	1566	1554	1815	1843	1589		-0.26	0.012
Prkce	431	387	347	305	279	297	414	518	563	532	453	431		-0.52	0.002
Psen1	478	472	481	462	453	445	359	414	463	412	469	458		0.12	0.096
Psen2	408	358	387	353	346	348	352	383	384	392	411	355		-0.05	0.374
Psma2	2159	2062	2347	2153	2244	2297	1971	1964	2450	1983	2134	1940		0.1	0.174
Psmb10	292	270	248	277	238	289	279	249	344	261	339	328		-0.15	0.15
Psmb7	1137	1113	1270	1271	1249	1257	1046	1062	1321	1032	1061	922		0.19	0.05
Psmb8	3490	3110	3245	3154	3212	3128	2976	2771	3760	2834	3668	3104		0.03	0.844
Psmb9	731	659	739	687	675	693	543	451	636	550	653	577		0.3	0.006
Psmd7	618	713	836	882	907	807	449	520	608	542	640	579		0.51	0.002
Ptgs2	0	0	0	0	0	0	0	0	0	0	2	2		NA	0.175
Ptprc	5770	5068	4563	4790	4574	4499	5114	5084	5942	6193	5682	5100		-0.18	0.045
Pvr	24	23	34	27	28	31	23	45	23	28	25	24		0.02	0.967
Pycard	13	7	10	6	14	0	6	6	0	1	0	7		NA	0.079
Raet1	0	1	5	0	0	0	0	0	0	0	0	0		NA	0.275
Rel	1867	1934	1804	1276	1396	1644	2672	3370	2433	4170	1439	1595		-0.58	0.075
Rela	613	536	479	451	483	454	571	593	746	558	708	570		-0.31	0.016
Relb	689	652	609	590	612	604	901	713	880	899	778	721		-0.38	0.002
Reps1	248	238	255	245	231	199	228	261	269	238	240	208		-0.03	0.709
Ripk2	227	221	232	182	159	168	269	263	257	257	208	228		-0.33	0.015
Rorc	10	4	8	5	8	4	9	10	14	4	7	3		-0.17	0.513
Rpl19	35440	32861	37329	37089	39079	36660	33816	30762	41506	32505	36683	30972		0.09	0.314
Rps6	463	469	627	597	541	604	407	443	502	502	441	394		0.29	0.017
Rrad	217	171	190	178	231	161	326	248	256	308	172	183		-0.35	0.08
Rsad2	39	13	16	0	14	0	9	38	51	26	51	28		Infneg	0.046
Runx1	725	648	594	560	546	503	582	761	862	748	777	603		-0.27	0.047
Runx3	53	58	68	76	99	91	52	64	63	62	82	91		0.09	0.599
S100a8	48	329	209	562	580	54	3	7	0	0	69	155		Infpos	0.044
Sap130	330	315	344	324	297	318	322	332	449	340	351	352		-0.15	0.117
Sbno2	249	237	254	239	268	214	212	199	287	245	274	268		-0.01	0.813
Sdha	648	616	687	719	611	634	516	635	706	598	710	654		0.04	0.654
Sell	11584	9511	8861	8232	9048	7113	9776	10524	11808	9496	11482	10937		-0.25	0.053
Selplg	776	515	445	406	537	370	465	494	659	448	764	662		-0.21	0.377
Sf3a3	468	450	563	554	512	536	407	421	461	431	427	430		0.25	0.005
Sh2b2	16	9	24	19	25	12	8	12	18	14	28	18		0.12	0.767
Sh2d1a	0	0	0	0	7	0	0	0	0	0	5	26		NA	0.4
Sh2d1b1	5	5	0	2	0	0	8	5	7	12	4	8		Infneg	0.006
Sigirr	155	159	159	148	157	129	166	134	157	192	175	168		-0.12	0.161
Siglec1	0	0	0	0	0	0	0	3	0	0	10	0		NA	0.244
Slamf1	257	241	184	147	161	142	215	209	255	265	368	315		-0.53	0.028
Slamf6	450	397	362	421	373	404	414	378	450	379	408	363		0.01	0.895
Slamf7	465	415	393	278	297	278	333	433	407	448	501	419		-0.28	0.117
Slc11a1	71	19	5	14	2	0	28	50	37	18	45	27		Infneg	0.232
Smad2	344	333	306	298	310	292	356	329	407	382	327	346		-0.19	0.019
Smad3	324	281	296	304	292	284	300	341	371	298	282	268		-0.06	0.466
Smad4	480	448	452	425	392	344	460	498	533	577	507	527		-0.29	0.005
Smn1	472	448	582	530	546	534	442	462	561	476	426	419		0.16	0.094
Smpd3	38	26	27	23	21	16	28	27	53	32	34	23		-0.38	0.181
Socs1	61	49	57	35	67	51	75	65	91	59	94	101		-0.6	0.01
Socs3	54	48	138	102	184	98	110	74	100	103	29	58		0.37	0.339
Spn	167	202	139	133	200	148	67	81	99	73	181	228		0.59	0.192
St6gal1	1602	1215	1076	927	975	877	1414	1403	1702	1363	1379	1359		-0.4	0.031
Stat1	1663	1236	1671	1323	1275	1437	1098	1451	1860	1581	1826	1863		-0.16	0.256
Stat2	635	521	551	424	394	362	461	577	487	593	679	644		-0.27	0.127
Stat3	1189	1139	1339	1238	1326	1089	1025	1110	1343	1084	1227	1226		0.06	0.438
Stat4	199	187	177	193	178	180	143	227	160	229	177	202		-0.01	0.799
Stat5b	537	430	500	380	444	362	492	474	516	548	516	492		-0.21	0.07
Stat6	1693	1523	1338	1347	1203	1283	1548	1470	1779	1781	1861	1576		-0.26	0.02
Syk	5491	5196	4463	4631	4284	4350	4432	5137	5177	5738	4944	4674		-0.08	0.328
Tab1	179	178	182	172	184	157	140	139	140	210	222	159		0.09	0.677
Tank	540	449	425	432	365	463	478	531	541	620	546	505		-0.27	0.014
Tap1	1881	1681	1961	1779	2108	1947	1587	1631	1935	1775	2140	1762		0.07	0.418
Tap2	289	239	250	229	272	201	254	246	318	241	270	246		-0.09	0.385
Tapbp	875	753	765	731	683	686	865	884	1206	907	1012	943		-0.37	0.006
Tbk1	281	277	267	228	235	222	223	222	213	294	267	244		0.05	0.649
Tbp	360	310	339	338	285	305	340	318	396	357	362	323		-0.11	0.135
Tcf7	33	42	18	0	67	0	1	0	0	18	68	161		NA	0.621
Tfe3	112	110	91	78	126	83	94	114	118	102	152	124		-0.24	0.155
Tfeb	545	556	376	447	414	393	473	533	690	545	635	535		-0.33	0.031
Tfrc	739	806	945	1055	913	956	907	821	707	976	648	587		0.23	0.132
Tgfb1	3154	2712	2104	2229	1927	1975	3223	3156	4107	2824	3637	3124		-0.52	0.004
Tgfb3	11	12	10	14	16	12	24	20	15	21	21	21		-0.71	0
Tgfbr1	404	377	275	252	236	191	379	433	429	379	391	389		-0.52	0.021
Tgfbr2	2567	2045	1919	1770	1748	1587	2077	2432	2857	2425	2430	2212		-0.32	0.027
Thbd	15	15	6	0	8	0	19	11	18	7	21	13		Infneg	0.06
Thbs1	0	16	0	2	1	0	5	0	0	0	0	0		NA	0.423
Thy1	0	9	0	0	41	0	0	0	0	2	37	104		NA	0.429
Ticam1	94	77	78	81	90	78	47	51	93	57	71	79		0.36	0.074
Ticam2	52	60	63	70	53	54	30	33	53	30	68	67		0.41	0.184
Timd4	17	3	0	0	0	0	9	19	11	2	17	7		Infneg	0.077
Tirap	50	44	44	44	63	37	41	47	48	37	45	67		-0.01	0.93
Tlr1	1013	1047	978	981	1041	893	1049	855	963	1099	1138	998		-0.03	0.616
Tlr2	46	33	36	26	19	20	28	43	35	27	58	56		-0.46	0.142
Tlr3	7	8	27	17	16	1	9	10	22	14	22	25		-0.87	0.38
Tlr4	252	223	167	172	172	127	152	192	223	157	258	233		-0.13	0.516
Tlr6	112	97	89	86	88	65	74	65	92	78	113	101		0.05	0.814
Tlr7	343	297	408	340	366	334	229	347	390	356	360	403		0.02	0.987
Tlr8	54	27	0	2	0	0	16	47	37	8	27	33		Infneg	0.225
Tlr9	1192	1002	888	961	920	866	982	1045	1448	1033	1403	1194		-0.28	0.055
Tmed1	46	41	66	38	68	51	51	40	60	57	62	52		-0.08	0.752
Tmem173	192	153	161	152	167	120	145	160	151	157	238	212		-0.16	0.314
Tnf	21	30	18	36	34	22	25	7	25	9	45	34		0.39	0.701
Tnfaip3	1574	1315	1210	693	1132	1187	3102	3228	2724	3020	1090	1095		-0.9	0.033
Tnfrsf12a	22	32	28	14	27	10	60	33	32	50	48	43		-1.08	0.003
Tnfrsf13b	854	761	725	861	837	756	693	665	874	701	899	732		0.08	0.441
Tnfrsf13c	1154	1048	778	1042	1162	985	1077	1017	1532	992	1395	1233		-0.23	0.128
Tnfrsf14	249	214	197	167	218	180	209	205	227	215	202	198		-0.05	0.698
Tnfrsf18	34	23	36	25	30	23	25	47	35	38	52	41		-0.46	0.038
Tnfrsf1a	56	9	0	1	1	0	17	30	21	2	19	29		Infneg	0.422
Tnfrsf1b	154	105	113	82	107	73	107	100	131	95	123	134		-0.15	0.506
Tnfrsf4	10	16	23	11	11	6	12	6	6	15	14	18		0.12	0.757
Tnfsf10	31	29	35	20	27	29	37	23	33	31	45	44		-0.3	0.115
Tnfsf14	0	0	0	0	2	0	0	0	0	0	0	11		NA	0.455
Tnfsf18	8	0	0	0	0	0	0	0	0	0	0	0		NA	0.363
Tollip	481	436	429	374	408	404	557	577	653	579	489	438		-0.37	0.007
Traf2	690	594	566	525	522	525	620	599	644	606	707	656		-0.17	0.059
Traf3	410	337	333	285	323	301	336	380	368	390	374	379		-0.17	0.079
Traf6	349	342	323	288	334	284	391	411	536	399	387	322		-0.34	0.027
Trp53	426	374	445	479	411	422	314	321	371	318	472	402		0.23	0.076
Tubb5	2087	1994	2596	2927	2695	2903	1473	1452	2010	1497	1856	1714		0.6	0.002
Txk	3	6	0	2	9	1	0	0	0	0	21	26		NA	0.437
Txnip	3121	2042	2226	1732	1927	1831	3554	3115	3557	2953	3196	2952		-0.61	0.002
Tyk2	121	85	103	107	118	115	90	90	92	117	134	89		0.09	0.53
Ubc	7633	6783	6193	5431	6611	6339	10584	9045	10461	9707	6955	5754		-0.4	0.038
Ulbp1	59	59	71	83	49	65	36	39	35	33	50	42		0.71	0.002
Usp18	19	10	51	10	31	14	3	18	25	13	26	36		0.23	0.778
Vcam1	673	178	0	58	6	0	239	400	359	215	317	205		Infneg	0.272
Vegfa	0	5	12	10	14	6	24	30	32	28	1	1		Infneg	0.114
Vhl	70	53	71	51	66	46	70	68	66	63	73	69		-0.21	0.11
Vim	2539	2268	1145	1439	1500	1371	2186	1907	2666	2286	2442	1923		-0.44	0.078
Vwf	0	6	0	0	0	0	0	0	0	0	0	3		NA	0.668
Xaf1	154	100	234	148	170	135	120	186	179	163	166	213		-0.15	0.533
Xbp1	981	925	1160	1107	1248	1062	594	584	742	742	784	728		0.64	0
Xcl1	48	37	9	0	10	0	14	0	16	15	39	42		NA	0.737
Ythdf2	696	629	656	611	628	618	607	689	806	638	684	624		-0.07	0.313
Yy1	1465	1408	1350	1286	1278	1142	1366	1343	1646	1369	1478	1358		-0.11	0.146
Zap70	2	5	9	6	15	0	14	8	7	13	25	29		Infneg	0.05
Zbp1	312	272	448	290	360	314	248	323	358	314	386	396		-0.02	0.891

## Sheet: Fig3
Figure 3
Figure 3C			Figure 3D
% plasma cells			Absolute count of plasma cells
Sham	CLP		Sham	CLP
0.18	1.68		129960	1194480
0.22	1.82		155980	2766400
0.14	0.42		147000	276360
0.22	0.83		53680	591790
0.4	0.26		278800	314600
0.14	3.09		26600	1758210
0.22	3.37		193600	1219940
0.25	0.62		164000	192200
0.36	2.75		345600	1045000
0.43	2.78		281650	834000
0.29	3.41		161530	2325620
0.13	4.34		98800	802900
0.25	4.04		212500	2516920
0.36	3.46		216360	2041400
0.52	2.67		365430	1351020
0.37	2.63		351137	1291330
0.19	5.58		237211	3348000
0.77	4.8		456387	2502000
0.49	5.09		297626	2357383
	5.5			3726195
	2.66			2816940
	4.89			5557730
	2.41			812170
	2.57			940851
Figure 3E									Figure 3F			Figure 3G			Figure 3H
bcl6 mRNA		pax5 mRNA		irf4 mRNA		prdm1 mRNA			BLIMP1 MFI			% surface IgM+ plasma cells			MFI on plasma cells
Ly B CLP	Plasma cells CLP	Ly B CLP	Plasma cells CLP	Ly B CLP	Plasma cells CLP	Ly B CLP	Plasma cells CLP		Ly B CLP	Plasma cells CLP		Sham	CLP		CD138		B220		CD86		MHC II
327	15	2988	161	991	3051	6	1201		309.65	1166.75		38.19	72.44		Sham	CLP	Sham	CLP	Sham	CLP	Sham	CLP
249	13	2748	110	1017	2655	11	951		386.52	1739.72		41.24	72.42		136.55	54.33	3.85	6.91	1.48	1.32	2.24	32.35
168	7	2241	66	915	2334	38	876		283	1188		57.79	77.06		95.72	54.7	3.27	5.63	1.47	1.77	30	26.21
130	16	2320	50	794	2090	18	813		274	1253		51.99	73.13		96.58	67.36	6.02	8.42	2.08	1.93	4.44	29.62
107	12	2124	55	870	2701	41	966		260	1230		59.34	73.34		74.41	38.17	4.85	4.27	1.99	2.58	5.1	34.9
144	17	2011	39	901	2585	27	1082		293	1695		48.41	84.48		162.73	37.35	2.65	5.62	1.95	2.59	23.67	33.02
									302	1231		61.06	72.8		144.12	31.52	2.26	5.13	1.83	2.03	23.06	24.77
												62.38	83.16		102.86	63.22	3.91	10.47		2.15		30.07
													88.13		135.03	87.04	3.58	8.65		2.01		27.32
															142.83	66.75	2.14	7.8		2.36		30.47
															130.94	67.02	4.62	6.44		1.81		25.47
																42.45		5.74
																53.62		4.8
																42.99		7.95
Figure 3I
RNA expression in purified plasma cells														Figure 3J					Figure 3K
gene	clp1	clp2	clp3	clp4	clp5	clp6	sham1	sham2	sham3	sham4	sham5	sham6		% proliferation					IFNg concentration (pg/mL)
Cd28	119	73	56	29	53	53	122	119	113	210	140	136		Non stim	Stim aCD3/CD28	Stim + plasma cells SHAM	Stim + plasma cells CLP		Non stim	Stim aCD3/CD28	Stim + plasms cells SHAM	Stim + plasma cells CLP
Ms4a1	2216	2629	2172	1663	1535	1604	2231	2522	3017	2513	2936	1811		12.21	30.32	79.19	12.09		0	114.68	78.53	109.94
Slamf7	3737	3521	2704	2337	2400	2495	4174	4490	3416	4147	3948	4119		9.93	91.07	81.46	17.99		0	101.81	75.46	131.69
Bcl6	15	13	7	16	12	17	52	32	76	83	86	39		4.82	87.54	86.35	0		0	61.35	93.23	37.9
Irf4	3051	2655	2334	2090	2701	2585	3327	3173	2659	3112	2593	2760		11.76	86.67	86.97	12.96		0	192.212	184.745	36.41
Pax5	161	110	66	50	55	39	263	363	450	448	374	266		13.41	88.92	90.12	0		0	249.002	105.955	59.2
Prdm1	1201	951	876	813	966	1082	1133	1137	1072	1388	1287	1096		13.78	64.37	36.44	23.63				128.437	135.98
Xbp1	23331	23127	25877	24238	23782	24068	23749	23019	18725	18174	20092	22848		3.02	41.53	58.26	37.59					0
Tnfrsf13b	879	841	717	654	692	665	820	788	821	692	836	825		11.53	55.73	63.9	79.5					0
Tnfrsf13c	229	206	447	263	350	270	373	437	303	326	181	289					82.1					4.305
Tnfrsf17	965	502	214	179	208	239	1213	1313	1231	1174	1174	1085					82.92					9.79
Blnk	3535	4315	4285	3706	3980	3919	2965	2929	2489	2901	2421	2671					83.71
Btk	620	742	575	615	575	645	611	663	747	685	696	720					35.01
Cd19	338	454	390	395	330	360	526	599	665	467	532	453					37.2
Cd22	122	100	48	51	83	72	273	368	564	485	406	350					15.1
Lyn	638	821	535	548	553	555	756	841	1014	864	987	939					17.48
Ptprc	1600	1983	2089	1907	1722	1810	1899	1892	1920	2226	1943	1740					25.93
Syk	1681	1753	1679	1715	1719	1876	1692	1936	1893	1942	1875	1956					35.2
Ccr7	131	115	20	20	46	38	427	523	1021	1149	443	223
Cxcr5	74	93	75	69	78	69	109	179	229	275	240	176
Cxcr3	82	84	78	59	83	57	131	112	123	330	137	349
Cxcr4	1923	1826	1498	1358	1372	1588	2254	2350	2889	3498	2014	2190

## Sheet: Fig4
Figure 4
Figure 4A					Figure 4B					Figure 4C
% Plasma cells					Number of Plasma cells (cells /µL)					Number of B lymphocytes (cells / µL)
sham DMSO	Sham BZB	CLP DMSO	CLP BZB		sham DMSO	Sham BZB	CLP DMSO	CLP BZB		sham DMSO	Sham BZB	CLP DMSO	CLP BZB
0.48	0.17	3.18	1.28		153192	55857	904583	563597		9910000	11000000	12300000	6420000
0.55	0.13	4.09	0.85		163130	46001	1666716	169643		7240000	14300000	7850000	18800000
0.59	0.38	1.97	0.82		185260	180880	656010	216480		10800000	23100000	10800000	14300000
0.64	0.4	1.96	0.94		411520	189600	517440	388220		24900000	18900000	8510000	20000000
0.45	0.28	2.06	1.07		63531	206080	1310160	561750		3410000	33200000	24700000	24500000
0.59	0.29	1.74	0.56		113563	59015	866520	214480		4610000	6060000	15200000	13900000
	0.35	2.76	1.45			59710	518770	457881			6720000	4460000	12500000
		3.48	1.76				763721	496848				5890000	14900000
Figure 4D					Figure 4E
% T cell proliferation after stim aCD3/CD28					% Weight change
sham DMSO	Sham BZB	CLP DMSO	CLP BZB		Sham DMSO (1 line = 1 mouse)						Sham BZB (1 line = 1 mouse)						CLP DMSO (1 line = 1 mouse)						CLP BZB (1 line = 1 mouse)
35.85	29.02	29.38	44.87		D0	100% J0	D1	D1 (%J0)	D2	D2 (%J0)	D0	100% J0	D1	D1 (%J0)	D2	D2 (%J0)	D0	100% J0	D1	D1 (%J0)	D2	D2 (%J0)	D0	100% J0	D1	D1 (%J0)	D2	D2 (%J0)
38.44	41.39	25.19	25.81		25.6	100	24.19	94.4922	22.39	87.4609	26.46	100	25.35	95.805	25	94.4822	24.57	100	22.36	91.0053	21.25	86.4876	24.17	100	21.29	88.0844	21.05	87.0914
38.18	40.19	29.67	38.73		26.61	100	24.98	93.8745	24.96	93.7993	24.19	100	22.72	93.9231	21.85	90.3266	24.97	100	21.97	87.9856	21.21	84.9419	24.9	100	21.87	87.8313	20.96	84.1767
41.99	7.76	34.41	42.02		22.44	100	20.65	92.0232	19.45	86.6756	27.47	100	25.94	94.4303	24.84	90.4259	24.99	100	22.18	88.7555	21.02	84.1136	25.45	100	22.29	87.5835	22.63	88.9194
30.94	10.34	16	25.81		26.48	100	25.45	96.1103	24.26	91.6163	23.51	100	23.03	97.9583	21.55	91.6631	22.01	100	20.12	91.413	18.69	84.9159	25.1	100	23.78	94.741	22.71	90.4781
57.28	39.19	29.85	55.23		22.27	100	20.69	92.9053	22.9	102.829	26.57	100	25.7	96.7256	25.17	94.7309	24.59	100	22.51	91.5413	21.38	86.9459	26.18	100	24.04	91.8258	23.12	88.3117
	21.97	17.29			24.94	100	23.59	94.587	23.7	95.0281	25.53	100	24.59	96.3181	23.8	93.2237	25.38	100	23.86	94.011	22.45	88.4555	25.04	100	23	91.853	22.25	88.8578
		19.4									23.84	100	22.43	94.0856	21.1	88.5067	24.46	100	22.88	93.5405	21.3	87.0809	23.55	100	20.78	88.2378	20.6	87.4735
																	24.42	100	22.4	91.7281	20.4	83.5381	24.37	100	22.35	91.7111	21.2	86.9922

## Sheet: Fig5
Figure 5
Figure 5A
% proliferating T cells
Sham T cells	Lower well	Lower well	Lower well	Lower well
aCD3/CD28 beads	-	Lower well	Lower well	Lower well
CLP plasma cells	-	-	Lower well	Upper well
	9.93	91.07	0	0
	11.76	88.92	12.96	20.81
	13.41	86.67	79.5	81.14
	13.78	64.37	82.1	90.77
			37.59	81.86
			82.92	89.07
			35.01	60.07
			37.2	65.14
Figure 5B			Figure 5C			Figure 5D
MFI CD44 on plasma cells			% plasma cells			Number of plasma cells (cells/µL)
Sham	CLP		Sham VertX	CLP VertX		Sham VertX	CLP VertX
72.75	103.09		0.77	2.14		642000	1000000
20.84	102.17		0.62	3.19		451000	1460000
25.17	53.35		0.34	3.33		119000	1630000
61.88	56.81		0.65	2.34		400000	880000
61.6	28.68
38.76	92.34
42.41	110.04
48.1	76.1
61.05	102.4
70.34	86.96
65.75	86.59
61.05	77.61
76.62	88.38
67.1	132.26
87.29	125.18
	109.08
	99.21
	122.27
	120.78
	130.25
Figure 5F					Figure 5G
MFI IL10-GFP					IL10 concentration (pg/mL)
B cells		Plasma cells			Sham T cells	+	+	+	-	-
Sham VertX	CLP VertX	Sham VertX	CLP VertX		aCD3/CD28 beads	-	+	+	-	-
0.46	0.53	1.53	2.65		CLP plasma cells	-	-	+	-	+
0.42	0.52	1.37	2.37		Sham plasma cells	-	-	-	+	-
0.48	0.51	1.56	3.96			0	35.364	126.419	26.535	154.724
0.45	0.56	1.41	2.7			0	76.048	179.804	0	174.78
						0	0	180.641	26.535	154.724
						0	58.873	155.558	46.678

## Sheet: Fig6
Figure 6
Figure 6B
Activated / inhibited molecular pathways in purified plasma cells from CLP mice
pathways	-log(p-value)	ratio	zscore	molecules	expression
PD-1, PD-L1 cancer immunotherapy pathway	6.39	0.057	2	AKT3,HLA-A,HLA-DOB,IL12A,PDCD1,PDCD1LG2	activated
Role of Pattern Recognition Receptors in Recognition of Bacteria and Viruses	11	0.065	-2	CLEC7A,IL12A,IL1B,LTB,NLRP3,OAS2,OSM,TLR1,TLR9,TNFSF14	inhibited
HMGB1 Signaling	6.53	0.042	-2	AKT3,IL12A,IL1B,LTB,MAPK11,OSM,TNFSF14	inhibited
B Cell Receptor Signaling	4.99	0.032	-2	AKT3,BCL6,CD22,EGR1,MAPK11,PAX5	inhibited
Role of PKR in Interferon Induction and Antiviral Response	4.8	0.043	-2	FAS,IL1B,MAPK11,MARCO,TLR9	inhibited
Inhibition of ARE-Mediated mRNA Degradation Pathway	3.49	0.033	-2	AKT3,LTB,MAPK11,TNFSF14	inhibited
Th1 Pathway	7.45	0.058	-2.24	CD40,HAVCR2,HLA-A,HLA-DOB,ICOSLG/LOC102723996,IL10RA,IL12A	inhibited
iCOS-iCOSL Signaling in T Helper Cells	4.91	0.045	-2.24	AKT3,CD40,HLA-A,HLA-DOB,ICOSLG/LOC102723996	inhibited
Hepatic Fibrosis Signaling Pathway	2.51	0.014	-2.24	AKT3,BCL2,CD40,IL1B,MAPK11	inhibited
NF-kB Signaling	3.92	0.028	-2.24	AKT3,CD40,IL1B,TLR1,TLR9	inhibited
Cardiac Hypertrophy Signaling (Enhanced)	5.24	0.019	-2.45	AKT3,IL10RA,IL12A,IL13RA1,IL1B,LTB,MAPK11,OSM,TNFSF14	inhibited
Systemic Lupus Erythematosus In B Cell Signaling Pathway	12.4	0.047	-3.05	AKT3,BCL2,CD22,CD40,IFIT2,IFIT3,IL12A,IL1B,LTB,OSM,PDCD1,TLR9,TNFSF14	inhibited
Neuroinflammation Signaling Pathway	13.3	0.047	-2.5	AKT3,BCL2,CD200,CD40,CX3CR1,FAS,HLA-A,HLA-DOB,IL12A,IL1B,MAPK11,NLRP3,TLR1,TLR9	inhibited
Crosstalk between Dendritic Cells and Natural Killer Cells	11.7	0.101	-2.65	CCR7,CD40,CD83,FAS,HLA-A,IL12A,LTB,PRF1,TLR9	inhibited
TREM1 Signaling	12.4	0.12	-3	AKT3,CD40,CD83,CIITA,IL1B,NLRP3,TLR1,TLR9,TREM1	inhibited
Systemic Lupus Erythematosus In T Cell Signaling Pathway	3.57	0.018	-2.45	AKT3,BCL6,FAS,HLA-A,HLA-DOB,ICOSLG/LOC102723996	inhibited
Dendritic Cell Maturation	11.7	0.06	-3.16	AKT3,CCR7,CD40,CD83,HLA-A,HLA-DOB,IL12A,IL1B,LTB,MAPK11,TLR9	inhibited
Figure 6C					Figure 6D
MFI on Plasma cells					% of positive cells among plasma cells
PD-1		PD-L1			PD-1		PD-L1
Sham	CLP	Sham	CLP		Sham	CLP	Sham	CLP
0.23	0.4	7.21	15.68		17.03	41.97	68.13	88.71
0.18	0.8	8.04	13.41		11.31	39.51	52	84.84
0.17	0.57	4.97	10.68		4.05	31.4	43.93	74.06
0.18	0.69	5.32	14.19		6.4	39.24	52.03	87.23
0.1	0.59	8.55	10.14		6.28	35.47	48.58	88.38
0.1	0.41	6.23	8.59		7.25	26.27	48.7	84.05
0.15	0.93	5.99	11.06		7.72	47.52	68.47	96.08
0.23	0.46	7.6	13.64		9.88	42.04	45.33	97.95
0.1	0.46	5.96	11.96		10.28	35.57	83.76	95.13
0.1	0.44	6.23	13.21		15.59	37.16	85.7	97.11
0.1	0.61	5.62	15.94		25.49	36.99	81.3	97.32
0.1	0.32	6.32	8.76		14.17	56.23	80.38	88.64
	0.3		9.78			56.24		91.75
	0.26		12.77			53.67		95.54
	0.17		10.84			32.9		97.21
	0.27		9.79			37.49		98.24
	0.31		13.02			40.77		99.55
Figure 6E			Figure 6F			Figure 6G
MFI LAG-3 on plasma cells			% LAG-3+ cells among plasma cells			% proliferation
Sham	CLP		Sham	CLP		Sham T cells	+	+	+	+
1.28	0.99		33.2	29.84		aCD3/CD28 beads	-	+	+	+
1.73	0.91		35.27	22.54		CLP plasma cells	-	-	+	+
1.49	1.1		36.08	30.06		isotype control	-	-	+	-
1.13	1.25		31.81	36.95		aPD-L1 Abs	-	-	-	+
1.32	1.59		29.2	40.68			2.13	71.5	16.24	31.93
0.93	1.35		24.54	38.38			0.01	70.11	28.65	33.06
1.04	0.97		28.13	27.37			3.365	76.55	35.12	31.96
0.96	1.57		33.82	36.51			6.5	82.235	33.42	42.25
1.06	1.1		30.02	28.4					66.65	76.51
1.14			35.47						43.09	46.35
1.18			39.05						12.89	28.97
									54.48	57.67
									50.39	59.35
									54.47	54.18

## Sheet: Fig6A
Figure 6
Figure 6A
	RNA expression in purified plasma cells
gene	clp1	clp2	clp3	clp4	clp5	clp6	sham1	sham2	sham3	sham4	sham5	sham6
Abca1	339	190	114	101	99	91	487	519	444	454	487	443
Abcb1a	0	3	0	2	0	0	0	11	14	23	6	0
Abcf1	341	403	417	452	482	466	345	370	331	325	290	367
Abcg1	175	153	162	126	142	93	384	419	433	326	555	465
Abl1	71	91	64	61	71	80	85	63	113	136	142	96
Ada	658	808	1244	1128	1035	1125	446	490	406	469	369	617
Adora2a	8	0	0	0	0	0	0	0	17	11	11	17
Aicda	0	0	0	0	0	0	0	0	3	0	0	0
Akt3	26	23	5	25	15	10	64	103	97	117	90	52
Alas1	42	45	42	37	46	45	22	27	51	56	38	39
Alcam	473	554	543	504	523	537	666	657	441	525	480	705
Amica1	66	69	42	55	33	50	98	152	189	131	106	75
Angpt2	0	0	0	1	3	0	0	0	1	3	1	2
Anp32b	2686	3250	3576	3234	3682	3398	1626	1761	1685	1737	1437	1539
Anxa1	37	195	41	49	64	73	110	116	202	99	97	77
Apoe	1008	1003	354	575	410	587	2104	2059	2943	2326	3707	4115
App	68	89	57	66	50	74	88	83	134	129	137	182
Arg1	2	18	224	161	42	78	25	14	28	74	25	64
Arg2	0	10	0	2	0	3	14	3	32	15	6	0
Atf1	70	99	111	96	103	110	73	85	72	91	83	83
Atf2	277	299	292	266	300	323	266	259	246	281	244	267
Atg10	46	44	21	31	31	37	58	65	46	62	37	68
Atg12	101	134	113	117	129	115	137	127	167	194	181	174
Atg16l1	137	178	174	183	178	174	209	247	233	230	156	239
Atg5	163	141	130	147	144	149	115	132	127	189	132	131
Atg7	35	47	46	34	40	45	26	47	30	44	43	45
Atm	65	75	31	45	48	48	97	119	133	152	132	137
Axl	88	139	25	76	32	54	188	196	196	267	602	397
Batf	92	104	113	133	140	128	59	72	88	99	77	67
Bax	148	138	136	178	165	154	149	112	143	143	121	131
Bcl10	567	562	446	435	546	552	817	946	852	862	787	736
Bcl2	86	62	19	30	32	37	177	248	195	278	159	169
Bcl2l1	221	325	524	515	474	502	170	181	199	278	160	142
Bcl6	15	13	7	16	12	17	52	32	76	83	86	39
Bid	235	241	214	241	279	249	197	236	283	201	207	223
Birc5	402	500	530	515	472	527	118	152	146	146	117	112
Blk	114	123	102	77	66	86	191	248	346	224	249	197
Blnk	3535	4315	4285	3706	3980	3919	2965	2929	2489	2901	2421	2671
Bmi1	86	83	66	72	65	61	116	112	153	118	132	155
Bst1	0	27	27	37	38	46	17	41	45	53	18	22
Bst2	1522	1340	1898	1469	2394	1973	1298	1583	1544	1711	1411	1694
Btk	620	742	575	615	575	645	611	663	747	685	696	720
Btla	276	169	135	123	192	205	476	499	535	668	474	689
C1qa	109	252	100	205	99	105	216	308	274	363	781	610
C1qb	226	491	301	496	232	302	423	543	577	649	1263	1188
C1qbp	1871	2212	2558	2074	2495	2238	968	953	920	927	785	823
C2	20	30	10	20	12	16	37	16	41	55	63	74
C3	26	66	29	37	32	49	17	16	42	58	28	14
C3ar1	0	4	15	13	0	7	0	0	4	0	0	8
C5ar1	11	81	33	49	43	69	109	138	160	123	63	63
C6	26	76	12	52	3	21	46	30	65	73	191	172
C8g	10	14	0	8	9	6	0	0	0	6	8	8
Camp	59	108	4	5	23	5	37	116	80	62	65	20
Card11	211	136	53	83	80	80	270	330	373	431	400	304
Casp1	259	263	179	164	175	167	312	316	361	306	340	329
Casp3	443	500	334	327	330	354	340	379	373	384	368	383
Casp8	317	315	349	352	365	288	273	325	259	327	260	298
Ccl2	0	3	10	3	15	19	0	29	27	18	12	9
Ccl22	0	4	4	5	0	6	0	0	3	0	0	1
Ccl24	0	12	0	0	0	0	0	0	5	6	17	21
Ccl27a	0	3	1	3	1	0	0	0	3	3	0	0
Ccl3	3	24	0	20	39	22	76	87	100	74	37	16
Ccl4	0	0	0	0	0	0	0	0	5	7	0	0
Ccl5	32	49	28	6	15	0	10	5	54	122	46	30
Ccl6	10	51	17	41	12	30	46	96	131	121	58	86
Ccl9	30	53	119	106	50	97	64	29	170	235	82	133
Ccnd3	85	105	89	91	92	102	101	61	120	132	97	69
Ccr1	8	27	2	15	11	14	40	74	72	71	40	20
Ccr2	8	16	6	2	0	5	41	18	55	78	42	29
Ccr3	40	65	0	34	10	5	61	78	112	86	300	201
Ccr5	0	0	7	1	0	10	0	0	8	12	1	10
Ccr6	156	212	293	243	322	277	95	149	138	160	154	103
Ccr7	131	115	20	20	46	38	427	523	1021	1149	443	223
Ccr9	223	67	132	97	107	127	77	56	144	109	132	67
Ccrl2	189	143	148	161	235	219	481	459	409	437	282	257
Cd14	0	57	31	44	33	73	40	45	85	77	47	60
Cd163	17	34	7	50	31	23	26	43	42	67	190	155
Cd164	1823	2120	1822	1562	1739	1789	1810	1923	1750	1960	1835	1910
Cd180	648	650	530	434	459	506	863	808	941	793	1045	876
Cd19	338	454	390	395	330	360	526	599	665	467	532	453
Cd1d1	368	382	342	299	298	360	431	445	354	390	425	394
Cd1d2	0	1	0	1	3	0	0	0	0	6	0	1
Cd2	52	51	13	66	55	80	121	109	114	156	128	88
Cd200	63	23	3	7	7	10	83	123	165	169	88	140
Cd200r1	0	16	0	11	2	3	10	0	10	13	47	25
Cd22	122	100	48	51	83	72	273	368	564	485	406	350
Cd244	21	48	22	43	33	57	76	92	140	88	125	68
Cd247	0	2	0	0	1	0	0	0	4	97	15	2
Cd274	290	285	289	397	465	524	581	599	468	546	373	368
Cd276	0	0	0	0	0	0	0	0	1	0	5	4
Cd28	119	73	56	29	53	53	122	119	113	210	140	136
Cd33	2	31	0	9	7	16	38	32	55	37	32	8
Cd36	3666	4007	2121	1906	1143	1723	1366	1720	1486	1451	1295	793
Cd37	1231	1089	762	659	719	737	1816	1990	2544	2316	2212	1651
Cd38	303	333	289	263	251	257	414	436	525	525	668	522
Cd3d	10	29	0	0	11	5	23	18	51	253	57	39
Cd3e	0	0	0	0	0	0	0	1	34	200	38	5
Cd3eap	0	7	19	12	23	18	1	3	11	9	2	1
Cd3g	0	5	0	0	13	0	13	16	51	294	70	29
Cd4	3	9	0	0	1	0	4	0	27	74	26	16
Cd40	16	15	4	13	16	13	61	92	105	79	102	60
Cd40lg	0	1	0	1	0	3	0	0	1	29	1	0
Cd44	0	0	1	1	4	0	0	0	5	0	0	0
Cd47	2026	2346	1948	1437	1593	1688	1541	1787	1863	2022	1823	1856
Cd48	1218	1308	1146	1032	1030	1017	774	839	1019	831	974	926
Cd5	0	0	0	0	0	0	0	0	11	82	1	0
Cd53	73	53	13	29	35	29	50	103	90	117	115	103
Cd55	240	211	104	102	107	102	551	601	802	747	693	445
Cd63	29	50	5	17	20	5	11	11	31	28	25	25
Cd68	212	213	145	151	141	154	342	356	495	511	679	551
Cd69	849	1074	612	1271	2035	2155	3514	4006	3815	5159	1748	1513
Cd7	0	7	0	3	2	1	0	0	18	49	22	1
Cd74	26427	22091	16346	13804	14438	16378	41549	48282	46830	46118	44533	39149
Cd79a	0	7	9	5	1	6	0	0	18	19	15	14
Cd79b	5088	5225	3771	3094	2974	3328	5618	6475	7590	6166	6421	6088
Cd80	20	39	2	21	28	27	70	63	63	59	63	51
Cd81	3958	3967	3482	3063	2785	3011	4439	4479	3997	4257	4361	4554
Cd83	205	161	97	94	105	121	569	681	809	1076	629	444
Cd84	186	246	176	128	131	161	385	414	386	468	374	301
Cd86	57	86	38	48	34	34	82	134	131	137	255	179
Cd8a	0	3	0	2	0	0	0	0	21	66	5	2
Cd9	876	994	826	809	695	768	772	730	1064	753	708	718
Cd97	1114	1367	1025	829	967	982	1061	1227	1306	1478	1248	1173
Cd99	122	113	150	106	115	117	109	134	160	148	133	157
Cdh5	8	23	1	11	7	3	10	3	0	9	6	10
Cdkn1a	10	14	13	19	3	23	17	34	30	32	7	24
Ceacam1	22	15	7	11	6	17	29	43	100	70	55	50
Cebpb	312	299	290	286	328	407	599	639	747	714	515	429
Cfb	0	19	42	4	32	12	0	0	0	0	1	9
Cfp	125	235	106	205	115	158	185	254	304	369	562	547
Chil3	92	292	266	258	371	565	124	138	324	337	133	88
Chuk	631	669	676	680	788	715	790	741	671	721	638	694
Ciita	32	24	1	2	9	14	56	101	150	160	136	91
Cklf	15	20	3	6	10	7	0	14	15	16	3	12
Clec4a2	3	23	22	40	26	22	23	9	35	35	67	57
Clec4n	103	184	71	112	48	65	97	143	180	158	358	292
Clec5a	0	1	0	2	0	0	0	1	11	9	10	3
Clec7a	27	47	0	0	0	3	107	190	239	157	128	69
Clu	69	158	25	112	85	47	37	40	260	64	26	63
Cmah	2549	2245	1903	1747	1732	1916	3110	3162	2458	2753	2554	3204
Cmklr1	0	21	0	7	0	5	0	0	30	29	23	20
Cmpk2	115	112	86	55	97	102	147	196	195	176	197	160
Cr2	164	215	147	99	125	143	195	225	206	215	206	169
Creb1	85	91	52	65	49	71	83	147	133	121	116	111
Crebbp	718	703	457	493	561	615	865	951	744	950	851	767
Csf1	0	6	0	0	2	6	31	60	61	28	16	15
Csf1r	251	480	171	321	128	198	357	457	591	631	1145	916
Csf2rb	552	699	650	608	746	669	442	472	332	483	375	291
Csf3r	33	74	27	25	27	58	216	274	277	169	96	109
Ctla4	182	218	189	380	605	731	1158	1162	697	842	477	569
Ctsh	630	548	260	310	217	278	769	837	992	873	982	954
Ctsl	11	29	19	32	13	27	46	45	30	37	50	61
Ctss	3703	3175	2908	2440	2430	2718	8244	9421	7467	7233	7018	5614
Ctsw	17	11	0	0	5	0	17	18	37	65	55	21
Cx3cr1	9	22	0	7	4	5	22	25	90	52	78	33
Cxcl10	52	59	34	68	123	145	242	228	212	238	113	196
Cxcl16	0	9	1	2	1	4	0	0	0	13	0	2
Cxcl2	0	35	8	38	57	82	185	221	283	163	46	35
Cxcl9	0	1	0	0	0	0	0	0	15	21	13	25
Cxcr2	19	127	24	32	54	79	112	163	240	139	108	72
Cxcr3	82	84	78	59	83	57	131	112	123	330	137	349
Cxcr4	1923	1826	1498	1358	1372	1588	2254	2350	2889	3498	2014	2190
Cxcr5	74	93	75	69	78	69	109	179	229	275	240	176
Cybb	1703	1745	1635	1163	1384	1260	2630	2699	2142	2428	2444	2381
Cyfip2	2545	2722	2326	2165	2152	2424	2751	2980	2461	2666	2451	2170
Ddx58	790	703	781	651	611	724	878	1008	929	837	860	864
Ddx60	0	0	0	2	0	0	0	0	5	11	12	3
Dock9	17	24	6	31	32	19	31	20	45	53	27	32
Dpp4	156	173	143	114	105	120	162	238	218	233	240	143
Dusp4	440	671	690	841	1027	949	473	412	397	586	304	245
Dusp6	312	430	296	317	331	366	784	831	965	867	699	513
Ebi3	228	221	182	160	157	180	246	314	246	263	276	133
Ecsit	98	99	155	117	164	104	52	49	88	70	66	59
Edc3	91	94	81	74	100	80	73	58	71	79	53	71
Eef1g	6264	7519	7419	6332	6851	6529	4029	3928	4062	4156	3593	3386
Egr1	2172	1694	902	1233	1452	1942	9213	10558	6660	10109	3296	2471
Egr2	2	11	0	3	0	5	115	110	92	178	61	44
Egr3	81	58	3	24	20	36	644	628	444	681	329	262
Eif2b4	333	404	401	379	421	397	273	294	274	259	269	322
Elk1	0	1	0	1	0	5	0	0	0	0	0	0
Emr1	117	231	124	155	93	119	227	223	288	351	692	552
Eng	4	33	0	7	4	3	0	0	0	5	0	0
Entpd1	819	835	595	489	568	556	754	777	570	734	702	723
Eomes	0	0	0	0	0	0	5	0	21	31	6	16
Ep300	435	465	387	398	428	466	488	497	434	536	509	485
Epcam	533	684	858	1091	1044	978	659	594	457	468	437	450
Ets1	1150	1128	727	628	663	656	1494	1660	2309	2695	2038	1300
Ewsr1	1112	1252	1231	1249	1349	1347	1037	1175	1023	1112	922	995
F13a1	3	9	21	20	20	18	0	0	39	37	7	0
F2rl1	91	21	12	23	12	11	104	119	73	114	103	96
Fadd	29	25	29	14	25	13	26	30	28	17	38	22
Fas	114	40	27	34	62	42	414	457	426	334	295	273
Fcer1g	82	164	106	143	107	128	198	239	331	255	385	374
Fcer2a	19	10	0	0	2	0	74	92	196	127	103	87
Fcgr1	5	13	19	25	14	14	11	12	32	42	83	65
Fcgr2b	1730	1979	2176	2086	2101	2134	1578	1652	1454	1458	1404	1925
Fcgr3	14	75	16	34	20	27	44	74	99	81	118	109
Fcgr4	51	115	153	127	124	177	106	152	269	169	284	276
Flt3	55	52	57	46	69	62	68	49	38	74	40	45
Flt3l	30	24	13	27	23	34	28	23	45	65	40	32
Fn1	24	48	40	90	15	32	61	34	168	385	98	176
Fos	13512	10515	8738	10814	13250	15457	43743	42732	33294	42907	19787	19008
Fpr2	15	101	72	61	73	112	52	60	154	85	77	76
Fyn	137	247	112	120	117	115	192	181	270	302	267	199
G6pdx	443	603	534	446	531	505	286	299	351	357	379	359
Gbp5	66	65	57	37	62	49	137	161	120	146	123	142
Gfi1	26	35	32	32	30	41	29	41	27	57	31	42
Gpi1	1483	2003	1715	1587	1712	1711	1209	1398	1423	1443	1353	1185
Gpr183	166	235	144	156	260	196	279	303	346	528	201	184
Gtf3c1	155	127	113	110	120	140	95	107	116	142	118	134
Gusb	1614	1965	1679	1412	1415	1485	1213	1226	1006	1254	1146	1244
Gzma	20	37	0	3	18	0	22	11	30	40	22	31
Gzmm	0	6	0	0	0	0	0	0	5	1	3	5
H2-Aa	6593	6696	4663	3706	4010	4199	8632	9840	14451	13240	13405	9583
H2-Ab1	5052	5083	3843	3030	3205	3452	6209	6700	8767	7892	8951	8306
H2-D1	12390	14228	14261	12641	14179	14182	12185	13413	12496	13959	13155	13662
H2-Dma	315	301	214	168	191	200	464	499	801	682	628	460
H2-DMb1	53	25	26	46	31	27	92	101	157	181	149	132
H2-DMb2	676	603	375	309	408	338	1258	1507	2325	2128	1672	1239
H2-Eb1	1538	1286	1041	763	952	951	1487	1821	2935	3155	2965	2338
H2-K1	6138	5976	5802	5167	7067	6593	6043	6438	5855	7578	7238	7498
H2-M3	621	713	702	584	684	658	678	668	627	702	702	698
H2-Ob	152	104	51	70	85	62	394	457	761	497	404	306
H2-Q10	10	10	0	3	3	6	59	101	134	70	40	35
H2-T23	4438	3523	3847	2969	3309	3406	5203	6052	5762	6275	5736	6466
Havcr2	10	13	2	6	2	1	4	12	32	35	45	26
Hck	19	77	53	58	76	58	86	89	163	157	190	128
Hcst	51	70	40	34	34	53	55	56	83	118	63	67
Herc6	43	34	35	22	40	36	53	114	102	118	92	76
Hif1a	599	667	550	542	546	597	657	704	678	671	699	619
Hmgb1	1827	2024	1925	1834	1651	1725	889	979	978	994	957	873
Hprt	1972	2395	2596	2133	2227	2171	1384	1362	1327	1406	1339	1325
Hsd11b1	486	345	285	258	235	239	488	486	409	544	578	774
Icam1	69	99	104	119	144	132	167	245	230	161	245	198
Icam2	801	756	666	600	610	621	701	841	796	814	767	799
Icam4	0	10	0	0	1	0	0	0	4	10	2	5
Icos	0	0	0	0	0	1	0	0	5	30	17	8
Icosl	71	58	18	33	64	48	263	323	346	288	330	208
Ifi27	343	325	373	247	397	436	411	673	608	538	458	422
Ifi35	448	456	631	429	523	520	442	490	550	539	483	420
Ifi44	0	0	0	2	2	0	0	0	0	3	2	7
Ifih1	17	19	6	20	13	24	20	23	55	49	60	56
Ifit1	0	0	0	0	0	0	0	7	21	17	0	4
Ifit2	0	10	0	0	7	0	1	9	38	40	17	22
Ifit3	0	11	0	2	0	11	10	61	72	57	92	93
Ifitm1	40	417	110	211	258	476	222	261	429	203	120	125
Ifitm2	102	373	154	194	167	259	297	376	594	357	295	258
Ifnar1	578	546	489	446	438	488	630	623	570	626	666	584
Ifnar2	767	729	644	569	583	640	1070	1109	898	1110	916	852
Ifngr1	224	285	159	171	164	194	343	386	539	581	642	411
Igf1r	40	45	37	31	28	46	177	185	116	154	147	108
Igf2r	415	379	290	299	284	306	230	223	219	225	290	331
Ikbkb	294	328	264	324	303	338	420	437	499	489	374	367
Ikbke	5	6	10	12	10	4	14	14	22	39	6	4
Ikbkg	59	68	34	56	51	57	59	61	44	97	81	85
Ikzf1	370	437	317	331	314	330	379	514	412	472	448	394
Ikzf2	0	5	0	2	0	0	0	0	0	15	1	4
Il10	37	45	82	134	190	150	83	114	90	137	47	36
Il10ra	57	57	27	29	22	27	98	134	208	202	229	175
Il12a	8	13	0	2	7	11	53	45	96	59	62	38
Il13ra1	145	94	69	64	47	81	503	552	453	403	453	452
Il15	10	9	6	20	10	0	14	36	30	44	25	43
Il15ra	0	9	9	5	12	1	11	3	0	8	12	14
Il16	1042	945	521	523	631	699	995	977	975	1306	1185	987
Il17ra	541	585	458	385	397	442	630	621	726	764	623	636
Il18	71	106	80	142	84	88	106	125	188	131	237	179
Il18r1	0	0	0	0	0	0	0	3	11	25	2	3
Il18rap	0	5	0	0	0	5	0	5	4	8	6	2
Il1b	38	103	11	38	37	75	588	801	864	568	296	187
Il1r2	0	5	12	9	23	34	31	47	45	44	10	27
Il1rap	68	81	50	43	40	62	88	81	72	88	78	73
Il1rl1	2	11	0	0	0	0	0	0	3	3	6	7
Il1rn	0	11	15	24	10	25	7	21	30	33	18	10
Il21r	64	55	75	53	81	80	73	112	219	217	147	115
Il2ra	11	38	9	13	11	24	35	41	32	72	28	28
Il2rb	90	73	115	125	175	161	53	65	82	229	108	223
Il2rg	466	329	230	234	263	310	632	699	753	695	611	435
Il3ra	22	27	27	16	32	18	41	69	61	59	42	66
Il4ra	59	52	50	45	49	45	83	119	202	233	190	114
Il5ra	106	134	90	71	113	98	140	192	112	204	140	106
Il6ra	87	120	127	109	136	128	174	172	188	248	197	147
Il6st	300	242	199	171	162	198	348	323	259	321	286	256
Il7r	8	9	0	0	2	0	0	5	11	188	23	6
Ilf3	190	213	227	221	253	250	224	205	252	222	210	186
Inpp5d	177	178	146	142	174	157	195	241	222	275	275	216
Irak1	399	384	254	327	322	338	445	495	402	423	395	507
Irak2	184	175	122	130	166	140	388	472	380	391	336	337
Irak3	16	45	40	45	40	50	37	65	73	64	62	59
Irak4	73	105	96	80	77	105	80	121	123	140	151	130
Irf1	472	434	388	445	490	475	865	864	804	1012	731	823
Irf2	803	649	565	493	462	576	868	953	1024	976	957	866
Irf3	370	363	368	434	448	417	390	450	433	399	374	431
Irf4	3051	2655	2334	2090	2701	2585	3327	3173	2659	3112	2593	2760
Irf5	276	295	223	223	215	242	388	468	673	458	457	439
Irf7	75	90	132	103	118	120	113	167	174	177	167	146
Irf8	255	250	265	272	306	302	440	572	703	541	702	540
Irgm2	53	40	38	31	27	42	23	49	72	57	60	52
Isg15	175	222	439	256	349	389	107	214	240	228	141	287
Isg20	2911	3521	3466	2329	2975	3154	3115	3843	2977	4195	3236	3996
Itch	1368	1457	1140	1033	1094	1192	1523	1545	1344	1548	1555	1481
Itga1	2	19	18	2	14	6	7	29	8	22	8	16
Itga2b	0	38	2	63	38	35	43	20	148	41	21	44
Itga4	1473	1996	1320	1134	1257	1342	1339	1434	1077	1436	1180	1124
Itga6	49	78	51	74	62	47	83	47	163	121	61	45
Itgal	1770	1457	1440	1335	1367	1546	2641	2559	2388	2438	2379	2395
Itgam	30	44	57	79	71	81	46	69	146	114	87	83
Itgax	0	0	0	0	0	0	0	5	10	19	17	2
Itgb1	719	816	618	610	578	639	744	679	700	737	766	764
Itgb2	1020	1044	944	855	911	926	1043	1155	1252	1461	1285	1396
Itgb3	16	32	3	34	26	20	35	43	89	43	38	50
Itgb4	0	0	0	0	0	0	0	0	0	0	1	0
Jak1	572	651	430	438	524	497	843	948	1128	1197	950	817
Jak2	283	297	213	191	255	244	449	550	457	576	433	360
Jak3	86	99	190	225	222	221	203	169	126	161	105	104
Jun	6667	3623	2419	5732	6536	7977	23036	23691	17761	18929	11091	11290
Kit	17	13	12	5	5	2	31	36	52	34	35	15
Klra17	0	16	0	0	1	0	8	5	14	22	22	8
Klra2	0	7	1	11	8	13	28	27	69	52	48	30
Klra7	0	0	0	0	0	0	0	0	0	6	6	0
Klrb1c	0	0	0	0	0	0	0	0	0	8	0	0
Klrc1	0	11	0	0	0	0	0	0	1	20	13	8
Klrc2	0	3	0	0	0	0	0	0	3	3	0	0
Klrd1	9	30	0	0	8	0	0	5	42	106	43	18
Klrk1	0	11	3	1	3	0	4	0	11	28	42	26
Lag3	80	35	136	91	94	89	224	198	146	187	150	221
Lamp1	944	1119	1028	959	919	932	1210	1382	1220	1279	1346	1094
Lamp2	1396	1431	1598	1258	1297	1362	1967	1938	1687	1769	1880	1789
Lamp3	0	0	0	0	0	0	0	0	5	0	0	0
Lck	17	12	10	19	18	10	46	58	153	286	72	48
Lcn2	140	974	714	629	1242	1503	298	352	431	347	184	114
Lcp1	1402	1541	992	945	946	1033	1943	2034	2892	2730	2397	1936
Lgals3	128	245	102	172	116	196	228	288	535	386	482	377
Lilra5	0	2	0	3	0	0	0	12	10	14	31	16
Litaf	55	94	68	75	77	103	188	172	213	143	146	146
Lrp1	47	101	49	96	43	65	115	127	182	197	321	247
Lrrn3	112	106	47	65	74	92	243	243	167	207	262	234
Lta	0	0	0	0	0	1	2	0	41	55	26	9
Ltb	264	189	51	47	76	71	745	951	1411	1110	969	629
Ltbr	0	15	0	8	6	9	16	21	24	28	26	21
Ltk	0	0	0	3	0	0	0	0	0	0	0	0
Ly86	601	711	642	493	492	439	512	675	863	873	890	675
Ly9	546	532	525	567	520	593	478	470	552	583	497	527
Ly96	303	207	262	233	207	210	364	406	318	328	272	421
Lyn	638	821	535	548	553	555	756	841	1014	864	987	939
Lyz2	768	1151	455	441	272	611	841	1011	2333	2357	1453	1066
Maf	0	2	0	0	0	0	0	0	7	3	25	29
Map2k1	410	431	392	379	391	406	596	601	631	631	520	462
Map2k2	800	915	925	715	817	805	843	788	731	751	701	802
Map2k4	234	298	256	209	263	232	239	254	260	280	224	238
Map3k1	772	814	631	540	545	577	999	928	934	930	985	1006
Map3k5	303	370	293	267	314	293	397	361	315	335	323	345
Map3k7	331	333	313	266	345	308	327	316	318	321	250	272
Map4k2	150	147	126	145	142	143	206	196	288	272	207	166
Mapk1	1228	1396	1291	1074	1165	1217	886	1049	961	1083	944	876
Mapk11	0	0	0	3	0	1	34	21	34	50	20	21
Mapk14	360	384	321	323	345	341	430	419	533	516	583	452
Mapk3	100	127	66	92	94	110	101	147	208	161	167	132
Mapk8	168	209	262	259	243	272	177	227	141	184	156	185
Mapkapk2	379	420	375	280	332	385	363	397	414	473	396	368
Marco	95	257	355	272	359	227	26	52	34	67	72	128
Mavs	102	113	84	85	103	103	94	76	106	117	120	107
Mcam	20	17	1	2	3	1	2	3	8	3	3	3
Mef2c	1171	1076	694	727	682	785	1623	1654	1566	1591	1376	1376
Mefv	0	4	1	7	2	1	7	5	21	16	10	1
Mertk	17	18	0	20	7	9	16	5	22	52	85	53
Mfge8	0	13	0	3	1	11	0	0	4	0	0	0
Mif	2135	2218	2686	2179	2751	2501	1010	1004	1263	1208	1045	1042
Mmp9	11	116	31	28	63	78	65	167	127	132	65	43
Mpo	2	0	0	0	0	0	0	0	0	5	0	4
Mr1	22	18	5	7	4	10	23	34	25	34	47	29
Ms4a1	2216	2629	2172	1663	1535	1604	2231	2522	3017	2513	2936	1811
Ms4a2	3	5	4	7	3	8	2	0	1	9	2	3
Msr1	0	18	32	43	34	32	0	0	20	12	6	22
Mx2	0	0	0	0	1	0	0	0	10	13	0	2
Myc	418	431	442	479	644	663	1046	1080	1058	1142	679	536
Myd88	177	199	223	224	273	224	173	161	160	164	181	168
Ncf4	390	290	224	252	281	316	579	657	768	687	633	492
Ncr1	0	1	0	0	0	0	0	0	0	11	11	0
Nfatc1	158	145	140	133	164	141	267	274	303	313	271	204
Nfatc2	21	28	23	21	9	26	38	52	27	54	47	41
Nfatc3	415	460	384	349	370	395	303	406	402	457	443	381
Nfkb1	385	358	264	255	268	286	491	572	751	683	641	444
Nfkb2	413	230	130	172	279	314	866	982	891	800	717	558
Nfkbia	581	475	370	572	710	808	1847	1829	1522	1491	1070	1035
Nlrc5	134	118	151	217	228	251	245	274	171	237	175	234
Nlrp3	0	16	0	0	0	7	26	49	58	66	21	14
Nod1	22	34	17	23	19	21	43	74	66	69	117	60
Nod2	9	27	17	16	12	15	0	7	18	21	16	29
Notch1	210	210	247	210	240	238	240	207	189	256	194	166
Nrp1	217	182	130	173	132	169	234	230	208	333	304	346
Nt5e	0	0	3	4	2	0	7	0	8	14	1	16
Nubp1	218	255	258	232	224	233	182	194	233	212	191	175
Nup107	381	455	520	452	525	516	269	305	277	300	256	256
Oas2	0	3	0	7	8	2	1	27	31	24	17	10
Oas3	0	0	0	0	0	0	0	0	18	7	0	0
Oasl1	8	18	19	19	41	29	20	32	37	47	17	33
Oaz1	5749	6454	5709	5063	5212	5159	4511	4548	4846	5097	4266	4724
Osm	9	35	6	4	12	5	88	50	114	80	23	27
Pax5	161	110	66	50	55	39	263	363	450	448	374	266
Pdcd1	5	11	36	86	70	51	20	0	11	2	13	4
Pdcd1lg2	0	3	0	0	0	0	11	27	44	29	25	16
Pdgfc	0	11	0	0	1	0	0	0	0	5	20	9
Pecam1	133	137	62	64	68	60	243	287	409	379	363	317
Pik3cd	399	461	435	406	383	462	572	543	736	676	574	494
Pik3cg	1054	1152	2143	1584	1968	1823	1520	1133	809	1220	842	1284
Pin1	22	35	23	20	28	25	37	27	38	31	38	40
Pla2g6	212	227	187	182	185	223	206	225	177	192	192	219
Plau	0	7	5	21	11	7	0	0	4	7	8	0
Plaur	52	70	40	42	70	66	270	374	446	422	237	173
Pml	1567	1552	1660	1252	1377	1475	1505	1669	1480	1571	1476	1451
Pnma1	0	0	0	0	0	0	0	0	7	0	8	0
Polr1b	41	67	83	67	91	75	37	34	34	54	46	47
Polr2a	1256	1494	1326	1150	1169	1278	1040	1200	1194	1322	1145	1023
Pou2af1	943	1221	1457	1166	1368	1184	1110	950	662	895	781	760
Pou2f2	300	245	302	355	338	402	602	539	474	469	525	566
Pparg	0	4	0	3	1	0	0	0	11	3	32	19
Ppbp	73	395	62	400	228	191	322	138	1270	319	171	255
Ppia	10546	12159	12123	10448	11120	10739	5283	5944	6653	6420	5848	5303
Prdm1	1201	951	876	813	966	1082	1133	1137	1072	1388	1287	1096
Prf1	13	0	0	7	4	0	7	20	27	28	26	52
Prg2	794	268	215	170	301	260	3029	3067	2476	2284	2079	1501
Prkcd	1178	1186	814	921	1136	1129	1484	1685	1486	1510	1523	1403
Prkce	80	49	50	41	40	57	113	150	141	170	121	104
Psen1	548	567	580	509	529	522	490	485	487	521	482	456
Psen2	164	163	127	115	131	124	153	152	180	179	155	128
Psma2	2602	2999	3051	2586	2767	2764	1976	1968	2080	2120	1954	1951
Psmb10	216	156	165	128	159	135	216	238	264	300	285	232
Psmb7	1751	1971	2002	1772	1926	1908	1165	1253	1248	1280	1141	1139
Psmb8	3491	3328	3382	2599	2924	2954	3303	3334	3157	3651	3015	3412
Psmb9	971	992	979	863	894	929	802	1033	845	923	857	892
Psmd7	867	1002	1036	1078	1078	1032	565	661	627	674	663	615
Ptgs2	0	0	0	0	0	0	49	139	75	71	13	9
Ptprc	1600	1983	2089	1907	1722	1810	1899	1892	1920	2226	1943	1740
Pvr	26	49	46	60	43	65	52	50	37	49	52	43
Pycard	0	11	0	4	0	10	0	0	13	7	11	16
Raet1	8	16	8	16	5	23	28	16	0	12	20	13
Rel	157	183	58	108	176	163	488	610	491	636	324	250
Rela	245	244	240	215	258	231	295	305	372	346	323	292
Relb	133	99	51	73	108	109	345	403	352	333	303	232
Reps1	324	275	237	260	293	278	231	307	280	325	249	246
Ripk2	59	71	49	58	55	69	71	63	68	68	73	57
Rorc	0	0	0	0	0	0	0	0	7	0	0	0
Rpl19	22447	26315	25767	20404	22801	21363	18250	18457	20296	20903	17991	15579
Rps6	261	303	282	268	325	277	249	225	225	259	229	186
Rrad	227	177	138	145	229	233	593	653	453	532	296	327
Rsad2	9	38	0	1	0	5	38	132	196	281	101	98
Runx1	114	120	59	67	55	79	139	172	198	233	185	142
Runx3	13	15	23	17	23	27	16	16	15	22	22	30
S100a8	1338	7093	2416	2165	3954	4455	4095	4134	6948	3920	2419	1749
Sap130	271	350	243	266	295	299	337	341	279	366	296	316
Sbno2	97	118	203	203	176	216	188	154	157	155	126	154
Sdha	505	587	603	471	476	540	393	423	389	465	365	432
Sell	749	684	333	244	383	310	1515	1963	2712	2559	1963	1327
Selplg	2105	2080	1657	1594	1896	1876	1733	1836	2032	1962	1860	1704
Sf3a3	381	391	438	416	473	483	273	323	305	326	286	288
Sh2b2	0	0	0	0	0	0	0	0	4	6	5	0
Sh2d1a	0	0	0	0	0	0	0	0	3	44	5	5
Sh2d1b1	10	29	23	44	37	40	10	11	41	23	53	40
Sigirr	13	17	16	16	7	17	37	47	63	61	48	44
Siglec1	0	0	0	0	5	2	0	0	0	3	5	3
Slamf1	9	5	0	4	3	0	16	14	71	42	41	48
Slamf6	343	416	442	408	407	416	240	250	310	291	255	217
Slamf7	3737	3521	2704	2337	2400	2495	4174	4490	3416	4147	3948	4119
Slc11a1	19	54	54	38	37	44	44	49	90	64	128	103
Smad2	104	106	64	65	72	75	121	134	133	156	146	123
Smad3	336	552	472	450	436	463	286	288	228	334	271	297
Smad4	246	285	267	241	307	275	336	347	380	399	330	345
Smn1	443	580	574	470	542	519	330	307	310	319	298	349
Smpd3	6	11	0	1	15	2	0	7	8	15	10	6
Socs1	20	21	22	22	32	35	82	70	62	73	46	52
Socs3	8	9	11	25	42	31	34	30	27	43	13	27
Spn	1044	1301	1170	995	1113	1075	575	634	815	845	682	624
Spp1	0	0	24	29	8	5	4	0	0	20	8	103
St6gal1	4373	4086	2666	2418	2584	2696	4301	3847	3611	3625	4030	4750
Stat1	676	471	518	432	501	532	781	1059	924	1112	994	1034
Stat2	167	129	129	139	141	159	276	274	280	211	287	270
Stat3	607	653	881	780	742	824	1134	919	761	875	714	747
Stat4	53	73	58	57	73	68	38	49	55	82	52	40
Stat5b	174	166	136	136	157	157	234	256	298	316	255	286
Stat6	215	198	135	169	167	194	366	401	598	592	457	420
Syk	1681	1753	1679	1715	1719	1876	1692	1936	1893	1942	1875	1956
Tab1	101	102	73	84	105	93	89	118	79	121	116	119
Tank	391	363	342	340	390	390	366	397	358	404	360	384
Tap1	1630	1628	1957	1648	1823	1889	1349	1493	1446	1617	1444	1592
Tap2	257	282	206	200	210	215	303	323	320	299	293	279
Tapbp	843	721	885	603	714	740	1182	1260	1169	1098	941	1030
Tbk1	188	215	240	216	271	232	218	196	180	191	155	207
Tbp	188	237	242	236	210	235	189	185	206	207	201	191
Tcf7	10	17	0	0	9	0	19	18	61	426	61	28
Tfe3	84	73	75	60	60	76	74	130	109	100	121	88
Tfeb	106	95	72	83	87	78	133	129	209	199	160	142
Tfrc	514	744	756	1298	1148	859	367	436	423	408	308	325
Tgfb1	565	516	435	394	353	424	730	768	1186	964	1075	823
Tgfb2	0	6	0	0	4	0	0	7	5	12	5	5
Tgfb3	0	0	0	0	5	0	0	3	13	1	1	9
Tgfbr1	309	257	180	210	186	220	391	345	373	374	388	415
Tgfbr2	415	371	280	254	286	270	708	668	730	781	696	513
Thbd	115	86	38	36	38	63	243	154	160	216	201	293
Thbs1	0	78	5	46	20	24	35	23	126	55	26	31
Thy1	2	11	0	0	0	0	16	0	42	232	45	14
Ticam1	148	123	101	106	86	106	98	114	88	108	101	158
Ticam2	59	48	24	36	24	40	89	67	72	64	68	51
Tigit	404	254	179	190	192	204	294	321	372	272	346	429
Timd4	10	25	7	4	8	1	5	0	11	5	50	37
Tirap	152	165	198	164	186	146	101	107	97	109	116	131
Tlr1	26	45	22	35	37	37	103	109	178	139	169	110
Tlr2	51	40	35	26	30	31	94	96	78	82	90	89
Tlr3	0	0	0	0	0	0	0	0	1	0	0	0
Tlr4	103	145	64	92	87	102	140	100	130	149	190	178
Tlr6	13	21	6	11	6	16	34	45	48	65	51	36
Tlr7	156	148	168	114	150	170	152	189	201	226	249	190
Tlr8	5	23	6	29	1	19	26	21	63	46	73	66
Tlr9	40	45	17	14	12	13	97	114	161	180	221	112
Tmed1	82	118	132	131	134	136	49	74	68	95	43	78
Tmem173	123	112	96	95	84	89	139	125	127	131	156	132
Tnf	0	1	0	0	0	0	0	0	3	2	0	1
Tnfaip3	368	312	182	284	357	414	1576	1467	1347	1654	817	655
Tnfrsf12a	0	9	5	7	11	12	7	16	27	22	13	14
Tnfrsf13b	879	841	717	654	692	665	820	788	821	692	836	825
Tnfrsf13c	229	206	447	263	350	270	373	437	303	326	181	289
Tnfrsf14	135	125	89	100	100	93	143	203	165	208	211	173
Tnfrsf17=BCMA	965	502	214	179	208	239	1213	1313	1231	1174	1174	1085
Tnfrsf18	6	11	0	7	0	0	5	20	31	39	17	20
Tnfrsf1a	36	74	7	39	26	42	86	110	158	131	150	95
Tnfrsf1b	79	102	91	100	72	99	79	105	171	131	157	95
Tnfrsf4	0	0	0	0	5	0	0	0	14	16	3	7
Tnfsf10	125	104	72	68	77	83	101	139	114	171	122	144
Tnfsf14	0	3	0	1	2	1	8	21	34	21	23	9
Tnfsf18	0	5	0	0	1	0	0	1	4	4	5	5
Tollip	366	386	360	315	350	362	387	428	388	409	345	306
Traf2	260	241	222	244	242	224	266	305	296	288	289	281
Traf3	145	133	108	119	130	128	116	170	147	179	159	123
Traf6	217	215	206	187	225	225	252	248	253	269	224	250
Trem1	0	14	0	2	5	12	38	56	83	81	16	6
Trp53	201	247	213	188	208	189	131	207	219	196	157	157
Tubb5	1976	2254	2462	2108	2307	2287	1001	968	1170	1246	1071	937
Txk	0	0	0	0	0	0	0	0	0	33	0	0
Txnip	954	685	525	799	842	852	2427	2403	2169	1852	1995	1799
Tyk2	119	78	63	66	102	104	112	165	172	174	143	135
Ubc	7063	5913	4391	6274	7002	7717	12490	14830	11919	15768	9088	9166
Ulbp1	164	161	149	211	183	235	79	76	71	84	65	62
Usp18	0	4	6	0	14	3	0	1	11	21	8	8
Vcam1	120	177	41	126	34	73	150	207	228	278	624	527
Vegfa	9	18	134	151	116	157	136	87	42	64	45	36
Vhl	35	36	20	27	27	22	16	25	41	32	25	26
Vim	568	644	318	313	314	389	674	615	1040	1030	795	594
Vwf	3	33	0	49	17	28	20	11	103	44	17	38
Xaf1	51	35	87	42	65	69	52	109	107	125	105	78
Xbp1	23331	23127	25877	24238	23782	24068	23749	23019	18725	18174	20092	22848
Xcl1	0	10	0	0	1	0	0	0	0	21	0	0
Ythdf2	479	534	497	461	464	479	464	466	407	463	380	387
Yy1	856	799	769	727	740	746	793	855	925	851	827	882
Zap70	0	3	0	0	0	0	0	0	1	45	3	0
Zbp1	916	819	1550	1101	1107	1197	1034	1015	901	1026	807	960

## Sheet: Fig7
Figure 7
Figure 7A									Figure 7B
% CD19low plasma cells									% CD19low plasma cells
HV	Sepsis D1	Sepsis D3	Sepsis D5	Sepsis D14	Sepsis D28	Sepsis D60			Survivors D1	Survivors D3	Survivors D5	Non-survivors D1	Non-Survivors D3	Non-Survivors D5
2.46	2.86	0.81	23.95	9.83	7.95	8.88			6.58	10.34	49.2	17.76	24.73	81.59
5.14	0.59	10.35	13.63	4.68	1.62	3.33			2.62	2.29	44.47	15.33	48.68	45.8
1.17	34.9	47.98	27.11	6.8	1.42	5.7			7.07	8.28	0.91	17.4	51.87	15.71
2.05	2.2	34.05	1.42	1.58	0.27	1.68			1.59	5.76	6.56	3.68	1.47	48.66
3.12	14.8	11.11	42.84	3.1	18.55	3.24			0.33	3.88	18.11	1.27	2.82	20.3
3.21	10.26	2.82	6.89	3.16	6.33	1.09			2.04	1.87	27.5	2.96	1.68
2.26	2.96	2.15	37.64	3.96	3.25	2.37			36.99	11.79	16.4	3.96	10.19
3.28	3.1	29.41	5.85	3.09	1.64	5.51			5.86	12.01	10.75	4.57	11.4
0.5	40.06	1.79	13	8.43	8.04	8.96			2.75	22.56	25.93	4.81	37.46
1.23	0.57	31.37	7.39	6.74	26.79	1.52			22.27	2.16	11.61	11.18
11.92	1.55	2.12	32.9	17.63	2.48	19.15			4.81	12.91	0.4	1.02
1.27	7.58	10.4	1.62	1.26	1.87	2.76			3.23	10.23	26.17	10.49
1.47	7.25	15.84	59.17	40.48	10.87	1.13			1.88	56.13	35.51	3.61
1.9	1.13	2.26	18.7	41.26	2.61	9.23			56.93	66.32	37.27
2.58	14.29	28.46	3.33	3.52	3.98	9.97			4.64	8.01	6.86
2.09	2.16	15.79	31.16	2.69	1.16	2.77			1.49	3.98	12.18
0.09	4.81	1	10.85	3.44	2	1.65			1.77	1	36.59
3.47	1.61	11.4	10.85	23.18	6.94	44.8			4.55	0.81	28.86
2.5	4.44	3.14	8.65	1.7	0.2	1.86			2.86	16.08	1.14
1.41	1.57	13.95	20.3	11.67	8.04	18.5			54.19	10.35	23.95
1.37	21.22	13.59	6.51	23.39	8.32	2.61			0.59	8.41	9.03
0.59	2.17	17.86	23.66	1.57	1.14	5.4			1.95	7.6	13.63
2.04	1.02	2.75	11.39	27.32	9.73	1.14			34.9	47.98	16.68
2.49	3.24	10.34	16.64	11.75	8.27	0.59			4.6	2.52	2.75
1.92	28.61	2.29	58.62	2.8	8.16	6.6			0.51	2.3	27.11
3.8	1.33	24.73	28.18	4.2	13.47	2.9			4.47	5.65	15.18
0.91	1.08	8.28	38.08	2.03	1.17	3.24			3.65	3.8	9.97
3.81	6.58	5.76	0.21	0	3.94	7.89			2.2	4.76	20.46
0.97	2.62	3.88	49.2	5.78	4.58	3.79			2.22	1.3	1.42
1.38	17.76	1.87	44.47	4.8	2.61	15.94			14.8	34.05	46.9
1.07	15.33	48.68	0.91	5.49	2.88	10.47			10.26	11.11	3.57
1.02	7.07	51.87	6.56	2.75	2.97	2.48			0	6.23	42.84
1.38	1.59	11.79	18.11	6.09	37.47	0			3.1	2.15	33.9
3.1	0.33	12.01	81.59	3.09	7.38	2.8			5.85	29.41	6.89
0.78	2.04	22.56	27.5	2.98	5.49	3.25			40.06	1.81	37.64
1.08	17.4	1.47	16.4	20.15	1.86	3.3			0.57	1.79	3.05
1.64	3.68	2.16	10.75	0.55	9.61	2.04			0.94	3.42	5.85
1.56	36.99	12.91	25.93	10.8	9.61	4.47			1.55	30.3	13
1.95	5.86	10.23	45.8	14.81	2.46	7.04			1.77	31.37	10.21
2.25	2.75	56.13	11.61	3.82	18.51	0.37			23.7	0.5	7.39
4.29	22.27	66.32	0.4	1.85	4.01				7.58	2.12	18.47
2.64	1.27	8.01	26.17	5.35	9.27				2.8	1.28	32.9
1.96	4.81	3.98	35.51	63.18	3.14				7.25	9.15	1.62
4.16	3.23	1	37.27	5.6	2.66				1.13	10.4	10.87
2.25	1.88	16.08	6.86	2.49	2.27				14.29	31.88	8.1
2.09	56.93	8.41	12.18	8.43	3.39				9.9	15.84	59.17
3.08	4.64	7.6	36.59	3.1					11.19	12.3	68.85
1.6	1.49	2.52	28.86	8.68					2.71	2.26	18.7
1.38	1.77	2.3	1.14	5.7					2.16	28.46	5.02
1.6	4.55	5.65	9.03	6.34					0.62	15.79	3.33
0.6	54.19	3.8	16.68	16.5					1.81	73.56	31.16
0.99	1.95	4.76	2.75	3.5					1.67	45.88	10.85
1.31	4.6	1.3	15.18	13.61					0.62	28.68	10.85
0.6	0.51	6.23	9.97	14.94					1.61	4.67	57.86
4.97	4.47	1.81	20.46	47.31					4.44	1	37.83
6.05	3.65	3.42	46.9	5.81					1.57	0.68	11.89
1.49	2.22	30.3	3.57	0.96					46.19	1.92	16.09
2.18	0	0.5	33.9	9.29					2.51	11.78	8.65
3.78	5.85	1.28	3.05	5.73					3.11	1.56	0.86
4.16	0.94	9.15	10.21	20.57					5.92	3.14	17.67
7.52	3.96	1.68	18.47	4.12					21.22	13.95	23.77
5.57	1.77	31.88	10.87						1.81	22.38	30.02
2.16	23.7	10.19	8.1						2.17	1.13	6.51
1.9	2.8	12.3	15.71						1.41	2.64	23.66
1.85	4.57	73.56	68.85						1.65	8.35	11.39
2.92	9.9	45.88	48.66						7.32	4.21	29.26
4.87	11.19	28.68	5.02						75.98	13.59	3.11
4.59	2.71	4.67	57.86						3.24	5.11	4.86
1.6	0.62	0.68	37.83						28.61	21.06	9.87
0.91	1.81	1.92	11.89						1.33	53.79	58.46
1.06	1.67	11.78	16.09						8.82	4.09	16.64
0.38	0.62	1.56	0.86						1.08	17.86	27.91
2.86	46.19	22.38	17.67						1.2	2.75	12.6
1.75	2.51	1.13	23.77						0	14.39	60.08
1.88	3.11	2.64	30.02						4.59	0.84	52.83
2.01	5.92	8.35	29.26						1.95	5.97	6.14
1.96	1.81	4.21	3.11						4.24	2.12	58.62
1.21	11.18	5.11	4.86						8.57	6.74	28.18
1.76	1.41	21.06	9.87						2.47		38.08
1.93	1.65	53.79	58.46								7.35
1.87	7.32	4.09	27.91								0.21
1	75.98	14.39	12.6								1.55
2.3	8.82	0.84	60.08								11.67
2.93	1.2	5.97	52.83								14.27
2.09	0	2.12	6.14								29.8
2.59	4.59	6.74	7.35								23.14
1.27	1.95	37.46	1.55								5.93
1.63	4.24		11.67
4.27	8.57		14.27
3.48	10.49		29.8
2.31	2.47		23.14
3.02	3.61		5.93
3.05
2.74
4.79
4.29
0.31
1.61
0.86
1.99
1.04
0.91
1.12
0.1
0.42
1.51
2.8
1.39
0.49
1.85
0.87
1.59
1.98
1.79
0.44
2.28
1.21
1.5
2.41
0.93
1.79
1.02
1.27
2.46
3.24
1.55
1.67
0.9
5.68
2.12
1.68
2.5
1.56
0.73
1.14
0.84
3.33
1.22
1.95
0.5
3.55
2.21
2.52
2.3
4.15
1.14
1.66
2.31
0.84
7.18
7.23
2.9
4.5
0.93
1.65
5.88
2.32
1.86
1.87
11.05
4.62
1.88
1.42
1.74
2.17
7.64
1.89
4.38
5.29
4.41
4.86
2.78
2.41
2.37
2.17
Figure 7C									Figure 7D
%CD138+CD38+ plasma cells									PD-L1 MFI				% PD-L1+ cells
HV	Septic shock D1	Septic shock D3	Septic shock D5	COVID-19 D1	COVID-19 D3	COVID-19 D5			HV Ly B	Septic shock Ly B D3	Septic shock plasma cells D3		HV Ly B	Septic shock Ly B D3	Septic shock plasma cells D3
3.35	0.96	0.98	1.8	5.24	12.68	10.08			0.78	0.34	0.59		2.24	1.34	10.42
0.26	35.02	4.28	53.16	12.52	1.56	1.91			0.36	0.54	0.77		0.42	1.84	14.29
0.4	11.62	0.51	15.54	12.39	34.74	5.84			0.61	0.68	0.88		0.63	2.55	11.11
0.58	14.05	5.09	5.02	16.77	2.22	3.15			0.43	0.61	1.17		0.37	3.76	28.07
1.51	13.6	3.95	21.54	3.92	4.45	2.78			0.51	0.64	0.82		0.23	4.45	16.77
0.45	15.74	4.09	5.89	4.13	44.15	0.59			0.43	0.38	0.67		0.52	1.1	17.01
2.08	0.7	9.77	6.39	19.62	2.16	2.34			0.62	0.44	0.88		0.69	1.86	17.71
0.3	11.89	2.09	83.14	15.63	2.67	0.54			0.47	0.37	0.91		0.31	1.11	25
0.28	18.57	16.13	22.36	13.1	2.95	1.23			0.43	0.5	0.88		0.48	1.87	17.19
0.36	3.85	1.31	17.78	4.05	5.41	0.31			0.48	0.34	0.66		0.83	2.73	20
0.63	1.35	0.52	6.49	7.35	2.99				0.5	0.41	1.64		0.92	2.6	38.46
0.59	5.23	43.36	25.34	3.77	5				0.43	0.54	0.78		0.12	1.3	3.8
1.02	14.68	12.88	8.86	3.76	4.72				0.48	0.4	0.74		0.43	1.51	26.67
0.84	13.35	5.9	11.2	6.64	1.58				0.4	0.43	0.74		0.33	1.28	2.93
1.17	0.57	2.1	6.48	12.65	10.95				0.45	0.47	1.23		0.9	1.93	26.92
0.36	25.43	6.6	33.68	11.57	7.85					0.43	0.84			1.41	17.74
0.54	0.31	16.23	13.46	14.95	1.74					0.5	0.73			0.8	8.7
0.39	0.34	1.17	22.76	22.08	32.67
1.42	23.53	11.59	25.73	17.51	0.81
0.93	0.61	10.92	2.02	9.03	6.56
0.57	4.11	9.16	33.93	7.86	3.95
1.71	0.37	1.89	11.16	22.11	1.43
0.7	0.76	2.9	4.05	6.29	4.97
0.49	5.09	11.71	28.2	29.61
0.48	7.06	22.12	11.1	23.09
1.05	1.01	47.31	11.95	28.07
0.39	1.1	0.76	28.79	25.11
0.11	17.84	10.2	14.15	5.8
0.89	1.34	1.59	2.73	9.65
0.3	3.27	20.02	1.45	10.94
0.21	0.23	2.71	10.03
1.21	3.57	2.62	3.44
1.24	3.11	2.91	16.53
	0.75	11.27	22.29
	3.32	10.61	6.3
	3.97	0.48	2.84
	1.16	15.35	13.8
	22.62	1.38	7.84
	3.01	0.94	9.4
	19.4	1.04	10.07
	21.28	1.03	16.35
	31.95	2.15	13.19
	0.78	7.43
		7.36
		9.01
		0.9
		1.97
		14.65
		0.78
		2.51
		1.45
		1.95
		2.37
		4.65
		13.84
		17.16
		1.51
		1
		15.56
		8.99
		33.66
		1.44
Figure 7E
PD-L1 MFI				% PD-L1+ cells
HV Ly B	COVID-19 Ly B D3	COVID-19 plasma cells D3		HV Ly B	COVID-19 Ly B D3	COVID-19 plasma cells D3
0.3	0.41	0.67		0.09	1.99	12.34
0.17	0.23	0.51		0.44	0.85	7.59
	0.2	0.6			1.81	22.12
	0.21	0.36			1.05	6.31
	0.18	0.52			0.7	18.34
	0.23	0.46			0.78	4.93
	0.27	0.42			0.31	2.85
	0.33	0.46			0.31	2.15
	0.17	0.45			1.39	25.62
	0.19	0.67			1.62	20.67
	0.27	0.46			0.83	13.87
	0.17	0.35			2.78	6.62
	0.26	0.64			2.42	22.22
	0.16	0.42			0.76	9.41
	0.25	0.58			1.86	15.26
	0.2	0.42			0.48	8.32
	0.18	0.53			0.9	14.02
	0.19	0.5			0.64	11.45
	0.25	0.36			0.43	3.35
	0.27	0.65			0.9	19.31
	0.35	0.58			1.58	20.59
Figure 7G			Figure 7H						Figure 7I
BLIMP1 MFI			% proliferation						IFNg in supernatant
Ly B septic shock	plasma cells septic shock		T cells from HV	+	+	+	+		T cells from HV	+	+	+	+
4.79	13.57		aCD3/CD28 beads	-	+	+	+		aCD3/CD28 beads	-	+	+	+
4.41	15.71		plasma cells from septic patients	-	-	+	-		plasma cells from septic patients	-	-	+	-
4.45	13.79		Ly B from septic patients	-	-	-	+		Ly B from septic patients	-	-	-	+
3.36	10.76			0	38.41	15.11	31.38			0	6801.99	957.638
4.25	13.57			0.02	46.64	27.5				0	3013.98	1807.11
3.7	13.56			0.01	43.67	0.24	51.64			0	1572.23	2136.26
4.38	14.8			0.0315	39.035	9.48	34.905			12.1575	18910.3	1563.53
4.64	10.8			0.015	32.335	6.36	32.18			0	9401.33	969.457
				0.06	33.37	8.57	33.975			0	9022.98	1389.75
				0.04	32.93	8.88	33.64			0	4245.91	164.922	4318.75
				0.005	43.57	16.85				0	3572.3	246.732	3677.12
										0	4453.23	564.95	3391.89
										0	4368.08	465.442	3519.49
										0	3207.34	7034.78	2392.04

## Sheet: Fig8
Figure 8
Figure 8A				Figure 8B
Correlation in Septic patients (D7)				Correlation in CLP mice (D2)
Plasma cells (cells/µL)	Regulatory T cells (Cells/µL)			Plasma cells (million cells)	Regulatory T cells (million cells)
22	35.5			1194480	1394323
37	83			2766400	3167992
1	21.5			276360	1031127
5	17			591790	954408
191	242			314600	1940080
446	79			1758210	1782962
35	24.5			1219940	1557063
56	69.5			192200	463368
51	106.5			1045000	910442
64	29.5			834000	1042113
22	32.5			2325620	2449418
11	21			802900	1178163
4	27.5			2516920	2839326
11	20.5			853247	1146312
40	14.5			1083327	1204795
123	63			629532	842723
23	83.5			1653612	1265396
6	24			2161890	1200369
10	15			1076103	1371934
31	74			82879.9	764361
4	25			43615.5	518049
29	38.5			49642.5	633121
14	61			89550.2	874601
23	18.5			72815.7	502308
36	95			20748.2	975378
2	10			17710.6	275624
22	75			34700.8	591726
35	100.5			7189.03	120481
34	32.5			57319.1	470306
60	38			44689.3	365513
1	31.5			36654.6	336331
164	36			15593.8	163327
13	31
25	39
28	22.5
6	23.5
14	21
1	28.5
19	81.5
68	56
25	37
12	21
47	17
72	53.5
1	14.5
1	7
8	50.5
30	16
56	191.5
1126	141.5
48	59
16	17
21	88.5
9	110.5
3	12.5
15	84
90	84
45	22.5
12	50.5
26	57.5
6	28
29	26
1	12.5
23	34
32	82.5
128	23.5
5	47.5
29	63.5
9	36
51	39
7	81.5
2	47
9	66
71	104
18	21.5
15	61
17	76.5
96	51
58	67
24	93
752	79.5
39	47
243	368.5
9	32.5
0.5	6
8	10
24	45.5
39	76.5
31	99
25	60.5
5	39.5
Figure 8C					Figure 8D
% Treg among CD4+ splenocytes						% T cell proliferation
sham DMSO	Sham BZB	CLP DMSO	CLP BZB		T cells from HV	+	-	+	-	+	-
10.27	16.34	18.46	23.55		T cells from HV depleted of Treg	-	+	-	+	-	+
10.55	15.1	18.05	24.6		aCD3/CD28 beads	-	-	+	+	+	+
8.96	12.77	13.66	19.62		plasma cells from septic patients	-	-	-	-	+	+
11.1	9.88	12.57	20.09			0.03	0.04	24.955	27.8	21.85	20.05
8.46	11.45	11.6	15.68			0.03	0.02	33.72	39.57	25.32	23.95
8.82	11.85	10.22	15.13			0.02	0	33.14	35.95	20.87	21.99
	18.88	14.1	12.2			0.02	0.02	16.26	30.14	5.07	7.08
						0.02	0.05	33.02	31.06	15.3	12.57
						0.02	0	39.13	45.84	4.58	8.54
Figure 8E								Figure 8F
	% CD4+ T cell proliferation							% CD8+ T cell proliferation
T cells from HV	+	-	+	-	+	-		T cells from HV	+	-	+	-	+	-
T cells from HV depleted of Treg	-	+	-	+	-	+		T cells from HV depleted of Treg	-	+	-	+	-	+
aCD3/CD28 beads	-	-	+	+	+	+		aCD3/CD28 beads	-	-	+	+	+	+
plasma cells from septic patients	-	-	-	-	+	+		plasma cells from septic patients	-	-	-	-	+	+
	0.015	0.045	24.685	27.23	21.32	19.17			0.135	0.12	29.82	33.535	28.2	27.23
	0.005	0	33.17	39.455	24.93	23.09			0.055	0.025	39.02	44.06	30.78	31.44
	0	0	32.4	35.15	21.81	22.39			0.04	0	40.12	42.44	31.21	34.36
	0.01	0.01	15.54	30.01	6.39	9.27			0.04	0.06	18.28	32.79	2.26	3.91
	0.015	0.02	34.27	32.475	17.77	16.4			0.055	0.115	34.185	32.92	11.1	7.73
	0.01	0	37.92	44.395	6.12	10.93			0.06	0	44.905	52.38	2.03	6.28

[truncated: 4 more sheets: Fig S1, Fig S2, Fig S3, Fig S4]
